# Supplementary material for: Identification of Common Genes and Pathways in Eight Fibrosis Diseases
Source: Front Genet. 2021 Jan 15;11:627396. doi: 10.3389/fgene.2020.627396 (PMC7844395; doi:10.3389/fgene.2020.627396)
Supplement: Supplementary Table 1 — The reported genes of the eight fibrotic diseases. [file Table_1.XLSX]

## Sheet: TableS1
	eye fibrosis	heart fibrosis	hepatic fibrosis	intestinal fibrosis	lung fibrosis	pancreas fibrosis	renal fibrosis	skin fibrosis
A1CF	0	1	0	0	0	0	0	0
AARS	0	1	0	0	0	0	0	0
ABCA3	0	0	0	0	1	0	0	0
ABCA4	1	0	0	0	0	0	0	0
ABCC8	0	1	0	0	0	0	0	0
ACACB	0	1	0	0	0	0	0	0
ACE2	0	1	0	0	0	0	0	0
ACKR2	0	0	0	1	0	0	0	0
ACP1	0	1	0	0	0	0	0	0
ACTA2	1	0	0	0	0	0	0	0
ADAMTS2	0	0	1	0	0	0	0	0
ADCY5	0	1	0	0	0	0	0	0
ADH7	0	0	1	0	0	0	0	0
ADIPOQ	0	0	0	0	0	0	1	0
ADIPOR2	0	0	0	0	0	1	0	0
ADM	0	1	0	0	0	0	1	0
ADORA1	0	1	0	0	0	0	0	0
ADORA2A	0	0	0	0	0	0	1	0
ADORA3	0	1	0	0	0	0	0	0
ADRB1	0	1	0	0	0	0	0	0
ADRB3	0	1	1	0	0	0	0	0
AFP	0	0	1	0	0	0	0	0
AGER	0	0	0	0	1	0	1	0
AGT	0	1	0	0	1	0	1	1
AGTR1	0	0	0	0	0	0	0	1
AGTR1A	0	0	1	0	0	0	1	0
AGTR2	0	1	0	0	0	0	0	0
AGTRAP	0	0	0	0	0	0	1	0
AHCYL1	0	0	0	0	0	1	0	0
AHI1	1	0	0	0	0	0	0	0
AHR	0	0	1	1	0	0	0	0
AIM2	0	0	0	1	0	0	0	0
AKP3	0	0	0	1	0	0	0	0
AKT1	0	1	1	0	1	0	1	1
ALB	0	0	0	0	0	0	1	0
ALDH2	0	1	1	0	0	0	0	0
ALOX12	0	0	0	0	0	0	0	1
ALOX15	0	0	0	0	0	0	0	1
ALOX5	0	0	0	0	1	0	0	0
ANGPT1	0	0	1	0	0	0	0	0
ANGPT2	0	1	0	0	0	0	1	0
ANO1	0	0	0	0	0	1	0	0
ANRIL	0	1	0	0	0	0	0	0
ANXA1	0	0	1	1	0	0	1	0
AOC3	0	0	1	0	0	0	0	0
APC	0	0	0	1	0	0	0	0
APLN	0	0	0	0	0	0	1	0
APLNR	0	1	0	0	0	0	1	0
APOA1	0	0	0	0	1	0	0	0
APOE	0	1	0	0	0	0	1	0
AQP1	0	0	1	0	0	0	0	0
AREG	0	0	1	0	0	0	0	0
ARPC2	0	0	0	1	1	0	0	0
ATF4	0	0	0	0	1	0	0	0
ATF6	0	0	0	0	1	0	0	0
ATG16L1	0	0	0	1	0	0	0	0
ATG16L2	0	0	0	0	0	1	0	0
ATG7	0	0	0	0	0	1	0	0
ATP2A2	0	1	0	0	0	0	0	0
ATP8B1	0	0	1	0	0	0	0	0
AZGP1	0	0	0	0	0	0	1	0
BAK1	0	0	0	0	1	0	0	0
BARD1	0	0	0	0	1	0	0	0
BAX	0	0	0	0	1	0	0	0
BBC3	0	1	0	1	0	0	0	0
BCHE	0	0	1	0	0	0	0	0
BCL2L1	0	0	1	0	0	0	0	0
BDKRB1	0	1	0	0	1	0	1	0
BDKRB2	0	0	0	0	0	0	1	0
BDNF	0	0	0	0	1	0	0	0
BGN	0	1	0	0	0	0	1	0
BICC1	0	0	0	0	0	0	1	0
BID	0	0	0	1	0	0	0	0
BLMH	0	0	0	0	0	0	0	1
BMP1	0	1	0	0	0	0	1	0
BMP2	0	0	0	0	0	1	1	0
BMP3	0	0	0	0	0	0	1	0
BMP4	0	0	0	0	1	0	0	0
BMP6	0	0	1	0	0	0	0	0
BMP7	0	0	0	0	1	0	1	0
BMPR1A	0	1	0	0	0	0	1	0
BNIP3	0	1	0	0	0	0	0	0
BRCA1	0	0	0	0	0	0	0	1
BRCA2	0	0	0	0	0	0	0	1
BTNL2	0	0	0	1	0	0	0	0
C1B1	0	1	0	0	0	0	0	0
C5	0	0	1	0	0	0	0	0
C6	0	0	0	0	0	0	1	0
C8ORF4	0	0	0	0	1	0	0	0
CACNA1H	0	1	0	0	0	0	0	0
CAMK2D	0	1	0	0	0	0	0	0
CAMK2G	0	1	0	0	0	0	0	0
CAPN3	0	1	0	0	0	0	0	0
CAPN5	1	0	0	0	0	0	0	0
CARD8	0	0	0	1	0	0	0	0
CASP1	0	0	0	1	0	0	0	1
CASP3	1	0	0	0	0	0	0	1
CASP8	0	0	1	0	0	0	0	0
CASQ2	0	1	0	0	0	0	0	0
CAST	0	0	0	0	0	0	1	0
CAT	0	0	0	0	0	0	1	0
CAV1	0	0	0	1	1	0	1	1
CBS	0	0	1	0	0	0	0	0
CCL17	0	0	0	0	1	0	0	0
CCL18	0	0	0	0	1	0	0	0
CCL19	0	0	0	0	1	0	0	0
CCL2	0	1	1	1	1	1	1	1
CCL21	0	0	1	0	1	0	0	0
CCL21C	0	0	0	0	0	0	1	0
CCL25	0	0	1	0	0	0	0	0
CCL3	1	0	0	0	0	0	0	0
CCL4	1	0	0	0	0	0	0	0
CCL5	0	0	1	1	0	0	1	0
CCL7	0	0	0	1	1	0	0	1
CCN2	0	0	0	0	0	0	0	1
CCNA2	0	0	0	0	1	0	0	0
CCNT1	0	1	0	0	0	0	0	0
CCR1	0	1	1	0	0	0	0	0
CCR2	0	0	0	0	1	0	0	1
CCR5	0	1	1	0	1	0	0	0
CCR6	0	0	1	1	0	0	0	0
CCR7	0	0	0	0	0	0	1	0
CCR9	0	0	1	0	0	0	0	0
CD109	0	0	0	0	0	0	0	1
CD163	0	0	1	0	0	0	0	0
CD19	0	0	0	0	1	0	0	1
CD226	0	0	0	0	0	0	0	1
CD247	0	0	0	0	0	0	0	1
CD248	0	0	0	0	0	0	1	0
CD274	0	0	0	1	0	0	0	0
CD4	0	1	0	0	0	0	0	0
CD40	0	0	0	0	0	0	0	1
CD40LG	0	0	1	0	0	0	0	0
CD44	1	0	1	0	1	0	0	0
CD69	0	1	0	0	0	0	0	0
CD8A	0	1	0	0	0	0	0	0
CDC42	0	0	0	0	0	0	1	0
CDH-11	0	0	0	1	0	0	0	0
CDH1	0	0	0	1	0	0	0	0
CDH11	0	0	0	0	1	0	0	0
CDH16	0	0	0	0	0	0	1	0
CDH2	0	1	0	0	0	0	0	0
CDKN1A	0	0	0	1	0	0	0	0
CDKN2A	0	0	1	0	0	0	0	0
CEBPA	0	1	0	0	0	0	1	0
CFTR	0	1	0	0	1	1	1	0
CHAER	0	1	0	0	0	0	0	0
CHAST	0	1	0	0	0	0	0	0
CHIL1	0	0	0	1	0	0	0	0
CHRF	0	1	0	0	0	0	0	0
CHUK	0	0	0	0	0	1	0	0
CLCN2	0	1	0	0	0	0	0	0
CLDN1	0	0	1	0	0	0	0	0
CLDN5	0	0	0	0	1	0	0	0
CLDN7	0	0	0	1	0	0	0	0
CLIC2	0	1	0	0	0	0	0	0
CLOCK	0	0	0	0	1	0	0	0
CLU	0	0	0	0	0	0	1	0
CNR1	0	1	1	0	0	0	0	1
CNR2	0	0	1	0	0	0	0	0
COL1A1	0	1	1	0	0	0	1	1
COL1A2	0	0	0	1	1	0	0	0
COL3A1	0	1	0	1	0	0	1	0
COL4A3	0	0	0	0	0	0	1	0
COL7A1	0	0	0	0	0	0	0	1
COLLAL	0	1	0	0	0	0	0	0
COMMD1	0	0	0	1	0	0	0	0
COMP	0	0	0	0	1	0	0	0
CPT1A	0	0	1	0	0	0	0	0
CR1	0	0	0	0	1	0	0	0
CREB1	0	1	0	0	0	0	1	0
CREBBP	0	0	0	0	1	0	0	0
CRH	0	0	0	1	0	0	0	0
CRNDE	0	1	0	0	0	0	0	0
CRP	0	1	0	1	1	0	0	0
CRYAB	0	0	0	0	1	0	0	0
CSF1	0	0	1	0	1	0	1	0
CSF2	0	0	0	1	0	0	0	0
CSF2RA	0	0	0	1	0	0	0	0
CSF3	0	0	0	0	0	0	0	1
CSRP3	0	1	0	0	0	0	0	0
CTGF	1	1	1	1	1	1	1	1
CTLA4	0	0	0	1	0	0	0	0
CTNNB1	0	1	0	0	1	1	1	1
CTNND1	0	0	0	1	0	0	0	0
CTRC	0	0	0	0	0	1	0	0
CTSB	0	0	1	0	0	0	0	0
CTSD	0	0	1	0	0	0	0	0
CUBN	0	0	0	0	0	0	1	0
CUL3	0	0	0	0	0	0	1	0
CX3CL1	0	0	0	1	0	0	0	1
CX3CR1	0	0	1	1	0	0	0	1
CXCL10	0	0	1	1	1	0	0	0
CXCL13	0	0	0	0	1	0	0	0
CXCL16	0	0	0	1	0	0	1	0
CXCL6	0	0	0	0	1	0	0	0
CXCL8	1	0	0	0	0	0	0	0
CXCL9	0	0	1	0	1	0	0	0
CXCR3	0	0	1	0	0	0	0	0
CXCR4	0	0	1	0	1	0	0	0
CXXC5	0	0	0	0	0	0	0	1
CYBB	0	1	1	1	0	0	1	0
CYLD	0	0	1	1	0	0	0	0
CYP11B2	0	1	0	0	0	0	0	0
CYS1	0	0	0	0	0	0	1	0
DCK	0	0	0	0	1	0	0	0
DCN	1	0	0	0	0	0	0	0
DCRF	0	1	0	0	0	0	0	0
DCTN4	0	1	0	0	0	0	0	0
DDAH1	0	1	0	0	1	0	1	0
DDAH2	0	1	0	0	0	0	0	0
DDR1	0	0	0	0	1	0	0	0
DDX5	0	0	1	0	0	0	0	0
DEFA1	0	0	0	0	1	0	0	0
DEFA3	0	0	0	0	1	0	0	0
DEFA4	0	0	0	0	1	0	0	0
DGAT1	0	0	1	0	0	0	0	0
DGKA	0	0	0	0	0	0	0	1
DKC1	0	0	0	0	1	0	0	0
DKK1	0	0	1	0	1	0	0	1
DKK4	0	0	0	0	1	0	0	0
DLG5	0	0	0	1	0	0	0	0
DMBT1	0	0	0	1	0	0	0	0
DMD	0	1	0	0	0	0	0	0
DNASE1	0	0	0	0	0	1	0	0
DNM3OS	0	0	0	0	1	0	0	0
DNMT1	0	0	0	0	0	0	1	0
DPP4	0	1	0	0	0	0	0	0
DPT	0	0	0	0	0	0	0	1
DSP	0	1	0	0	0	0	0	1
DUOX2	0	0	0	1	0	0	0	0
DUSP5	0	0	0	1	0	0	0	0
EDN1	0	1	0	0	1	0	1	0
EDNRA	0	0	0	0	0	0	1	0
EDNRB	0	0	0	0	0	0	1	0
EFNB2	0	0	0	0	0	0	1	0
EGFR	0	0	0	1	0	0	1	0
EGLN1	0	1	0	0	0	0	1	0
EGLN2	0	0	0	1	0	0	0	0
EGR1	0	1	0	1	1	0	0	0
EHMT2	0	0	0	1	0	0	0	0
ELAVL1	0	0	1	0	0	0	0	0
ELMOD2	0	0	0	0	1	0	0	0
ELOVL6	0	0	1	0	1	0	0	0
EN1	0	0	0	0	0	0	0	1
ENG	0	1	0	0	0	0	1	0
ENPP1	0	0	1	0	0	0	0	0
ENTPD1	0	0	0	0	0	1	0	0
EPAS1	0	0	0	1	0	0	1	0
EPHX1	0	1	0	0	0	0	0	0
EPHX2	0	1	0	0	0	0	0	0
EPHX3	0	1	0	0	0	0	0	0
EPHX4	0	1	0	0	0	0	0	0
EPO	0	0	0	0	0	0	1	0
ERBB4	0	1	0	0	0	0	1	0
ERG	0	1	0	0	0	0	0	0
EZH2	0	0	1	0	0	0	0	0
F10	0	0	0	0	1	0	0	0
F11R	0	0	0	1	0	0	0	0
F2RL1	0	0	0	0	1	0	0	0
F5	0	0	1	0	0	0	0	0
FAAH	0	0	0	0	0	0	0	1
FABP1	0	0	1	0	0	0	0	0
FAF	0	1	0	0	0	0	0	0
FAN1	0	0	0	0	0	0	1	0
FAP	0	0	0	0	1	0	0	0
FAS	0	0	1	0	1	0	0	0
FASL	0	0	0	0	1	0	0	0
FASLG	0	0	0	0	1	0	0	0
FBN1	0	0	0	0	0	0	0	1
FBRS	0	0	0	0	0	0	0	1
FCER1G	0	1	0	0	0	0	0	0
FENDRR	0	0	0	0	1	0	0	0
FERMT2	0	0	0	0	0	0	1	0
FGF1	0	1	0	0	0	0	0	0
FGF15	0	0	0	1	0	0	0	0
FGF19	0	0	1	0	0	0	0	0
FGF21	0	0	1	0	0	0	0	0
FGF23	0	0	0	0	0	0	1	0
FGF7	0	0	0	0	0	0	0	1
FGF9	0	1	0	0	0	0	0	0
FHIT	0	0	0	0	1	0	0	0
FIS1	0	0	0	1	0	0	0	0
FIZZ1	0	0	0	0	1	0	0	0
FIZZ2	0	0	0	0	1	0	0	0
FLI1	0	0	0	0	0	0	0	1
FMOD	0	0	1	0	0	0	0	0
FN1	0	1	0	0	1	0	1	1
FOSL1	0	0	1	0	0	0	0	0
FOSL2	0	0	0	0	0	0	0	1
FOXD1	0	0	0	0	0	0	1	0
FOXF1	0	0	0	0	1	0	0	0
FOXO1	0	0	1	0	0	0	0	0
FOXO3	0	0	0	1	0	0	0	0
FOXO4	0	0	0	1	0	0	0	0
FOXP3	0	0	0	0	0	0	0	1
FYN	0	0	0	0	1	0	0	0
GALNT2	0	0	0	1	0	0	0	0
GAS5	0	1	0	0	0	0	0	0
GATA1	0	0	0	0	0	0	0	1
GATA4	0	1	1	0	0	0	0	0
GFER	0	0	1	0	0	0	0	0
GJA1	0	1	0	0	0	0	0	0
GJC1	0	0	0	0	0	1	0	0
GLI1	0	1	0	1	0	0	1	0
GLI2	0	0	0	0	0	0	1	0
GLIS2	0	0	0	0	0	0	1	0
GLIS3	0	0	1	0	0	0	0	0
GLT8D2	0	0	1	0	0	0	0	0
GNA11	0	1	0	0	0	0	0	0
GNA12	0	1	0	0	0	0	0	0
GNA13	0	1	0	0	0	0	0	0
GNAI2	0	0	0	1	0	0	0	0
GNAS	0	0	0	0	0	1	0	1
GNMT	0	0	1	0	0	0	0	0
GP1BA	0	0	1	0	0	0	0	0
GPR19	0	1	0	0	0	0	0	0
GPX1	0	1	0	0	0	0	0	0
GRB2	0	1	0	0	0	0	0	0
GREM1	0	0	0	0	1	1	0	0
GSK3B	0	1	0	1	0	0	0	1
GSN	0	1	0	0	1	0	0	0
GT(ROSA)26SOR	0	0	1	0	1	0	1	0
GTF2H2	0	0	0	0	1	0	0	0
H19	0	1	0	0	0	0	0	0
HABP2	0	0	1	0	0	0	0	0
HADHAP1	0	0	0	0	1	0	0	0
HAND2	0	1	0	0	0	0	0	0
HAS2	0	0	0	0	1	0	0	0
HAVCR1	0	0	0	0	0	0	1	0
HAX1	0	0	0	0	0	0	0	1
HBB	0	0	1	0	0	0	0	0
HBEGF	0	0	0	0	0	1	0	0
HC	0	0	0	0	0	1	0	0
HDAC2	0	1	0	0	1	0	0	0
HDAC3	0	0	0	0	1	0	0	0
HDAC7	0	0	1	0	0	0	0	0
HFE	0	0	1	0	1	0	0	0
HFIB1	0	0	1	0	0	0	0	0
HGF	0	1	1	0	0	0	1	0
HIF1A	0	1	0	0	1	0	0	1
HIPK2	0	0	0	0	0	0	1	0
HK2	0	1	0	0	0	0	0	0
HLA-B	0	0	0	0	1	0	0	0
HLA-DPA1	0	0	1	0	0	0	0	0
HLA-DPB1	0	0	1	0	0	0	0	0
HLA-DQB1	0	0	0	0	1	0	0	0
HLA-DRA	0	0	0	1	0	0	0	0
HLA-DRB1	0	0	0	1	1	0	0	0
HMGB1	0	1	0	1	0	0	0	0
HMOX1	0	1	1	0	1	0	1	0
HNF1B	0	0	0	0	0	0	1	0
HNF4A	0	0	1	0	0	0	0	0
HNRNPF	0	0	0	0	0	0	1	0
HNRNPK	0	1	0	0	0	0	0	0
HOPX	0	1	0	0	0	0	0	0
HOXB13	0	0	0	0	0	0	0	1
HPRT	0	0	0	0	0	0	1	0
HPS1	0	0	0	0	0	0	0	1
HPS4	0	0	0	0	0	0	0	1
HPS5	0	0	0	0	0	0	0	1
HSP1	0	0	0	0	0	0	0	1
HSP47	0	0	0	1	0	0	0	0
HSP90AB1	0	0	0	0	0	0	0	1
HSPA1A	0	0	0	0	1	0	0	0
HSPA1B	0	0	0	0	1	0	0	0
HSPA1L	0	0	0	0	1	0	0	0
HSPB1	1	0	0	0	1	0	0	0
HSPD1	0	0	0	0	0	1	0	0
HTR2B	0	0	1	0	0	0	0	0
HYAL2	0	0	0	1	0	0	0	0
IAPP	0	0	0	0	0	1	0	0
IBD5	0	0	0	1	0	0	0	0
IBD7	0	0	0	1	0	0	0	0
ICAM1	1	0	0	1	0	0	0	1
ICOS	0	0	0	1	0	0	0	0
ICOSLG	0	0	0	1	0	0	0	0
ID1	0	0	1	0	0	0	0	0
IFNAR1	0	0	1	0	0	0	0	0
IFNG	0	0	1	1	1	0	0	0
IFNGR2	0	0	1	0	0	0	0	0
IFNL3	0	0	1	0	0	0	0	0
IFNL4	0	0	1	0	0	0	0	0
IFT140	0	0	0	0	0	0	1	0
IFT20	0	0	0	0	0	0	1	0
IGF1	0	1	0	1	1	0	1	0
IGFBP5	0	1	0	0	0	0	0	0
IHH	0	0	0	1	0	0	0	0
II27	0	0	0	0	0	0	0	1
II4RA	0	0	0	0	0	0	0	1
IKBKB	0	0	0	0	0	1	0	0
IKBKG	0	0	1	1	0	0	0	0
IL-17A	0	0	0	1	0	0	0	0
IL10	0	0	0	1	1	0	0	0
IL10RA	0	0	0	1	0	0	0	0
IL12B	0	0	0	1	1	0	0	0
IL13	0	0	1	1	1	1	0	1
IL13RA2	0	0	1	1	1	0	0	0
IL15	0	0	0	1	0	0	0	0
IL17A	0	0	1	0	1	0	0	1
IL18	0	0	0	1	0	0	0	0
IL1A	0	0	0	0	1	0	0	1
IL1B	0	0	1	0	1	0	0	0
IL1R1	0	0	0	1	1	0	0	0
IL1RL1	0	1	1	0	1	0	0	0
IL1RN	0	0	0	0	1	0	0	1
IL21	0	0	0	1	0	0	0	0
IL22	0	0	1	1	0	0	0	1
IL23	0	0	0	1	0	0	0	0
IL2RG	0	0	0	1	0	0	0	0
IL33	0	0	1	0	1	0	0	0
IL34	0	0	1	0	0	0	0	0
IL36R	0	0	0	1	0	0	0	0
IL4	0	0	1	1	1	1	0	0
IL4RA	0	0	1	0	0	1	0	0
IL6	0	0	0	0	1	0	0	0
IL9	0	0	0	1	0	0	0	0
ILK	0	0	1	0	0	0	1	0
INS2	0	0	0	0	0	0	1	0
INVS	0	0	0	0	0	0	1	0
IRF5	0	0	0	0	0	0	0	1
IRS1	0	1	1	0	0	0	0	0
IRS2	0	1	0	0	0	0	0	0
ISI1	1	0	0	0	0	0	0	0
ITGA1	0	0	0	0	0	0	1	0
ITGA3	0	0	0	0	1	0	0	0
ITGAM	0	0	1	0	0	0	0	0
ITGAV	0	1	1	0	1	0	0	1
ITGB1	0	1	0	0	1	0	1	1
ITGB3	0	1	0	0	0	0	0	1
ITGB6	0	0	0	0	1	0	0	0
ITPR1	0	0	0	0	0	1	0	0
JAG1	0	0	0	0	0	1	0	0
JAK2	0	0	1	0	0	0	0	0
JAK3	0	0	0	0	0	0	1	0
JUN	0	0	0	0	0	0	0	1
JUND	0	0	1	0	0	0	0	0
JUP	0	1	0	0	1	0	0	0
KAT5	0	0	0	1	0	0	0	0
KCNE2	0	1	0	0	0	0	0	0
KCNJ1	0	0	0	0	0	0	1	0
KCNMA1	0	1	0	0	0	0	0	0
KCNN4	0	0	0	0	0	0	1	0
KCP	0	0	0	0	0	0	1	0
KDR	0	0	0	1	0	0	0	0
KIF1A	1	0	0	0	0	0	0	0
KIF21A	1	0	0	0	0	0	0	0
KIF3A	1	0	0	0	0	0	0	0
KIF5A	1	0	0	0	0	0	0	0
KIR2DL2	1	0	0	0	0	0	0	0
KIR2DL3	1	0	0	0	0	0	0	0
KL	0	0	0	1	0	0	1	0
KLF2	0	0	1	0	0	0	0	0
KLF5	0	1	0	0	0	0	1	1
KLF6	0	0	0	1	0	0	0	0
KLHL3	0	0	0	0	0	0	1	0
KLRK1	0	0	1	0	1	0	0	0
KRAS	0	0	0	0	0	1	0	0
KRT12	1	0	0	0	0	0	0	0
KRT18	0	0	1	0	0	0	0	0
KRT8	0	0	1	0	0	0	0	0
KSR1	0	0	0	1	0	0	0	0
LAMP1	0	0	0	0	0	0	0	1
LCLAT1	0	0	0	0	1	0	0	0
LCN2	0	0	0	0	0	0	1	0
LDHA	0	0	0	0	1	0	0	0
LDLR	0	1	0	0	0	0	0	0
LEP	0	0	1	0	0	0	0	1
LEPR	0	0	0	0	0	0	1	0
LGALS7	0	0	1	0	0	0	0	0
LIF	0	1	0	0	0	0	0	0
LINC01508	0	0	1	0	0	0	0	0
LNCR-30245	0	1	0	0	0	0	0	0
LOX	1	0	0	0	1	0	0	0
LOXL2	1	1	0	0	1	0	0	1
LRP2	0	0	0	0	0	0	1	0
LRP5	0	0	0	0	1	0	0	0
LSP1	0	0	0	0	0	0	0	1
LTA	0	0	0	0	1	0	0	0
LTB	0	0	1	0	0	0	0	0
LTBP4	0	0	0	1	0	0	0	0
LTBR	0	0	1	0	0	0	0	0
LTC3S	0	0	0	0	0	0	0	1
LYZ2	0	0	1	0	0	1	1	0
MAGI2	0	0	0	1	0	0	0	0
MALAT1	0	1	0	0	0	0	0	0
MAML1	0	1	0	0	0	0	0	0
MAOA	0	1	0	0	0	0	0	0
MAP1B	1	0	0	0	0	0	0	0
MAP2K1	0	0	0	1	0	0	0	0
MAP3K5	0	1	0	0	0	0	0	0
MAP3K7	0	0	1	0	0	0	0	0
MAPK1	0	0	1	0	0	0	0	0
MAPK14	0	0	1	0	0	0	0	0
MAPK3	0	0	1	0	0	0	0	0
MAPK7	0	1	0	0	0	0	0	0
MAPK8	0	0	1	0	0	0	0	0
MAPK9	0	0	1	0	0	0	0	0
MCL1	0	0	1	0	0	0	0	0
MDM2	0	0	1	0	0	0	0	0
MECP2	0	1	1	0	0	0	0	0
MEF2C	0	1	0	0	0	0	0	0
MEF2D	0	1	1	0	0	0	0	0
MEG3	0	1	0	0	0	0	0	0
MEOX2	0	0	0	0	1	0	0	0
MERTK	0	0	1	0	0	0	0	0
MET	0	0	1	0	0	0	0	0
MFAP5	0	0	0	0	0	0	0	1
MGAT4D	0	0	0	0	1	0	0	0
MHRT	0	1	0	0	0	0	0	0
MICA	0	0	0	0	1	0	0	0
MIF	0	0	0	1	0	1	0	0
MIR-138	0	0	0	0	1	0	0	0
MIR-199A-3P	0	0	0	0	1	0	0	0
MIR-199A-5P	0	0	0	0	1	0	0	0
MIR-19A-3P	0	0	0	1	0	0	0	0
MIR-19B-3P	0	0	0	1	0	0	0	0
MIR-200	0	0	0	1	0	0	0	0
MIR-200A	0	0	0	0	0	0	1	0
MIR-214-3P	0	0	0	0	1	0	0	0
MIR-29	0	0	1	1	1	0	0	0
MIR-7E	0	0	0	1	0	0	0	0
MIR-7F	0	0	0	1	0	0	0	0
MIR1	0	1	0	0	0	0	0	0
MIR101	0	1	0	0	0	0	0	0
MIR124-1	0	0	0	1	0	0	0	0
MIR125B	0	1	0	0	0	0	0	0
MIR126	0	0	0	0	1	0	0	0
MIR130A	0	0	0	0	1	0	0	0
MIR130B	0	0	0	0	1	0	0	0
MIR132	0	1	1	0	0	0	0	0
MIR133A	0	1	0	0	0	0	0	0
MIR1343	0	0	0	0	1	0	0	0
MIR142	0	0	0	0	1	0	0	0
MIR143	1	0	0	0	0	0	0	0
MIR145	1	1	0	0	1	0	0	0
MIR145A	0	0	0	0	1	0	0	0
MIR15	0	1	0	0	0	0	0	0
MIR150	0	0	0	0	0	0	1	0
MIR154	0	0	0	0	1	0	0	0
MIR155	0	0	0	0	1	0	0	0
MIR17	0	1	0	0	1	0	0	0
MIR192	0	1	0	0	0	0	0	0
MIR199A-1	0	0	0	0	1	0	0	0
MIR199B	0	1	0	0	0	0	0	0
MIR200A	1	0	0	0	0	0	0	0
MIR200B	1	1	0	0	0	0	0	0
MIR200C	1	0	0	0	0	0	0	0
MIR208A	0	1	0	0	0	0	0	0
MIR21	0	0	0	0	1	0	0	0
MIR214	0	1	1	0	0	0	1	0
MIR215	0	1	0	0	0	0	0	0
MIR216B	1	0	0	0	0	0	0	0
MIR21A	0	1	0	0	0	0	1	0
MIR22	0	1	0	0	0	0	0	0
MIR221	0	0	1	0	0	0	0	0
MIR222	0	0	1	0	0	0	0	0
MIR25	0	1	0	0	0	0	0	0
MIR26A-1	0	0	0	0	1	0	0	0
MIR29A	0	0	0	0	0	0	1	0
MIR29B1	0	1	0	0	0	0	0	0
MIR302A	0	1	0	0	0	0	0	0
MIR30C	0	1	0	0	0	0	0	0
MIR30E	0	0	0	0	0	0	1	0
MIR324	0	0	0	0	0	0	1	0
MIR34	0	1	0	0	0	0	0	0
MIR34A	0	1	0	0	0	0	0	0
MIR34B	0	1	0	0	0	0	0	0
MIR34C	0	1	0	0	0	0	1	0
MIR367	0	1	0	0	0	0	0	0
MIR382	0	0	0	0	0	0	1	0
MIR489	0	1	0	0	0	0	0	0
MIRLET7A1	0	0	0	0	0	1	0	0
MKL1	0	1	0	0	1	0	1	0
MMP1	0	0	0	0	1	0	0	1
MMP10	0	0	0	0	1	0	0	0
MMP12	1	0	0	0	1	0	0	0
MMP13	1	0	0	0	0	0	0	0
MMP14	0	0	0	0	0	1	1	1
MMP19	0	0	0	0	1	0	0	0
MMP2	0	1	1	0	0	0	1	1
MMP3	0	0	0	1	1	0	0	0
MMP7	0	1	1	0	1	0	0	0
MMP8	0	0	0	0	0	1	0	0
MMP9	0	1	0	0	0	1	0	1
MPZ	0	0	0	0	0	0	1	0
MRC2	0	0	0	0	0	0	1	0
MSN	1	0	0	0	0	0	0	0
MST1	0	1	0	0	0	0	0	0
MT1	0	0	0	0	1	0	0	0
MT2	0	0	0	0	1	0	0	0
MTHFR	0	0	1	0	0	0	0	0
MTOR	0	1	0	0	0	0	1	0
MUC2	0	1	0	1	0	0	0	0
MUC5AC	0	0	0	0	1	0	0	0
MUC5B	0	1	0	0	1	0	0	0
MYBPC3	0	1	0	0	0	0	0	0
MYC	0	1	0	0	0	0	1	0
MYD88	0	0	0	1	0	0	0	0
MYH10	0	1	0	0	0	0	0	0
MYH6	0	1	0	0	0	0	0	0
MYH7	0	1	0	0	0	0	0	0
MYHC	0	1	0	0	0	0	0	0
MYL2	0	1	0	0	0	0	0	0
MYLK	0	0	0	1	0	0	0	0
MYOD1	0	0	1	0	0	0	0	0
MYOG	1	0	0	0	0	0	0	0
MYPN	0	1	0	0	0	0	0	0
N4BP2L2	0	0	0	0	0	0	1	0
NCF1	0	0	0	0	0	0	1	0
NCF2	0	0	0	1	0	0	0	0
NCR1	0	0	1	1	0	0	0	0
NCR2	0	0	0	1	0	0	0	0
NDUFS6	0	1	0	0	0	0	0	0
NEAT1	0	1	0	0	0	0	0	0
NEFM	1	0	0	0	0	0	0	0
NF1	0	1	0	0	0	0	0	0
NFAT	0	1	0	0	0	0	0	0
NFE2L2	0	0	0	0	1	0	0	0
NFKB1	0	1	1	0	0	0	1	0
NGF	1	1	0	0	1	0	0	0
NGFR	0	0	1	0	0	0	0	0
NKX2-5	0	1	0	0	0	0	0	0
NLRC4	0	0	0	1	0	0	0	0
NLRP10	0	0	0	1	0	0	0	0
NLRP12	0	0	0	1	0	0	0	0
NLRP3	0	0	1	1	0	0	0	0
NLRP6	0	0	0	1	0	0	0	0
NOD2	0	0	0	1	0	0	0	0
NOS2	0	1	1	0	0	0	0	0
NOS3	0	1	0	0	0	0	1	0
NOTCH1	0	1	0	0	0	0	1	1
NOTCH3	0	0	0	0	0	0	1	0
NOX1	0	0	0	0	1	0	0	0
NOX4	0	1	0	0	1	0	1	1
NOX5	0	1	0	0	0	0	0	0
NPHP3	0	0	1	0	0	0	0	0
NPPA	0	1	0	0	0	0	0	0
NPPB	0	1	0	0	0	0	0	0
NPR1	0	1	0	0	0	0	0	0
NPSR1	0	0	0	1	0	0	0	0
NR0B2	0	0	1	0	0	0	1	0
NR1D1	0	0	1	0	0	0	0	0
NR1H2	0	0	1	0	0	0	0	1
NR1H3	0	0	1	0	0	0	0	1
NR1H4	0	0	1	1	0	0	1	0
NR1I2	0	0	1	1	0	0	0	0
NR2E3	1	0	0	0	0	0	0	0
NR3C1	0	1	0	0	1	0	0	0
NR3C2	0	1	0	0	0	0	0	0
NR4A1	0	0	0	0	0	0	0	1
NRG1	0	1	0	0	0	0	0	0
NRON	0	1	0	0	0	0	0	0
NRP1	0	1	1	0	0	0	0	0
NT5E	0	1	0	1	0	0	0	0
NTRK1	1	0	0	0	0	0	0	0
OGR1	0	0	0	1	0	0	0	0
OLFM4	0	0	0	1	0	0	0	0
OPRM1	0	0	0	1	0	0	0	0
P2RX7	0	1	0	0	1	0	0	0
P2RY6	0	1	0	0	0	0	0	0
P53	0	0	0	1	0	0	0	0
PAI1	0	1	0	0	0	0	0	0
PANX1	0	0	0	0	0	0	0	1
PARD3	0	0	0	1	0	0	0	0
PARK2	0	1	0	0	1	0	0	0
PARN	0	0	0	0	1	0	0	0
PARP1	0	0	1	0	0	0	0	0
PAX6	1	0	0	0	0	0	0	0
PAX8	0	0	0	0	0	0	1	0
PCFL	0	1	0	0	0	0	0	0
PDE5A	0	1	0	0	0	0	0	0
PDGFA	0	1	1	0	1	0	0	0
PDGFB	0	1	1	0	0	0	0	0
PDGFD	0	1	0	0	0	0	0	0
PDGFRA	0	0	0	0	0	0	0	1
PDGFRB	0	0	0	0	0	0	0	1
PDPK1	0	0	0	0	0	0	0	1
PDPN	0	0	0	0	0	0	1	0
PDZK1	0	0	0	0	0	0	0	1
PF4	0	0	1	0	0	0	0	0
PFAL	0	0	0	0	1	0	0	0
PFAR	0	0	0	0	1	0	0	0
PFL	0	1	0	0	0	0	0	0
PFRL	0	0	0	0	1	0	0	0
PHEX	0	0	0	1	0	0	0	0
PHOX2A	1	0	0	0	0	0	0	0
PIK3R1	0	0	1	0	0	0	0	0
PINK1	0	1	0	0	1	0	0	0
PIRB	0	0	0	1	0	0	0	0
PKD1	0	1	0	0	0	0	1	0
PKD1L1	0	0	1	0	0	0	0	0
PKHD1	0	0	0	0	0	0	1	0
PLAT	0	0	0	0	0	0	1	0
PLAU	0	1	0	0	0	0	0	0
PLAUR	0	0	0	0	0	0	1	1
PLCZ1	0	0	0	0	0	1	0	0
PLOD2	0	0	0	0	0	0	0	1
PNPLA2	0	0	0	0	0	0	0	1
PNPLA3	0	0	1	0	0	0	0	0
PON2	0	0	0	0	1	0	0	0
POSTN	0	0	0	0	0	0	1	0
PPARA	0	0	1	1	0	0	1	0
PPARD	0	0	0	0	0	0	0	1
PPARG	1	0	1	1	0	0	1	1
PPARGC1A	0	0	0	0	0	0	1	0
PPP1R13L	0	0	1	0	0	0	0	0
PPP2R5E	0	0	0	1	0	0	0	0
PPP3R1	0	1	0	0	0	0	0	0
PRDX3	0	1	0	0	0	0	0	0
PRKAA1	0	0	0	0	0	0	1	0
PRKCA	0	1	0	0	0	0	0	0
PRKCB	0	1	0	0	0	0	1	0
PRKCG	0	1	0	0	0	0	0	0
PRKCZ	0	0	1	0	0	0	0	0
PRKD1	0	1	0	0	0	0	0	0
PRKG1	0	0	0	0	0	0	1	0
PROC	0	0	0	1	0	0	0	0
PROM1	0	1	1	0	0	0	0	0
PRSS1	0	0	0	0	0	1	0	0
PRSS23	0	0	0	0	0	0	1	0
PRSS3	0	0	0	0	0	1	0	0
PTEN	0	0	0	0	1	0	0	1
PTF1A	0	0	0	0	0	1	0	0
PTGDR	0	0	0	0	1	0	0	0
PTGDR2	0	0	0	0	0	0	1	0
PTGER1	0	0	0	0	1	0	0	0
PTGER2	0	0	0	0	1	0	0	0
PTGER3	0	0	0	0	1	0	0	0
PTGER4	0	0	0	0	1	0	0	0
PTGFR	0	0	0	0	1	0	0	0
PTGIR	0	1	0	0	1	0	0	0
PTGIS	0	0	0	0	0	0	1	0
PTGS2	0	1	0	1	1	0	1	0
PTK2	0	1	0	0	1	0	0	1
PTPN2	0	0	0	1	0	0	0	0
PTX3	0	0	0	0	1	0	0	0
PVT1	0	1	0	0	0	0	0	0
PYCARD	0	0	0	1	0	0	0	0
RAC1	0	1	1	1	0	0	0	0
RAC2	0	0	0	1	0	0	0	0
RAF1	0	0	0	1	0	0	0	0
RAG1	0	0	1	1	0	0	0	0
RAG2	0	1	0	1	0	0	0	1
RAMP2	0	1	0	0	0	0	0	0
RASAL1	0	0	0	0	0	0	1	0
RASSF1A	0	1	0	0	0	0	0	0
RBFOX2	0	0	0	0	0	0	0	1
RBPJ	0	0	0	0	0	0	1	0
RELA	0	0	0	0	0	1	0	0
RELM-Β	0	0	0	0	1	0	0	0
REN	0	0	0	0	1	0	0	0
REST	0	0	0	0	0	0	0	1
RETNLB	0	0	0	1	0	0	0	0
RHOA	0	1	0	1	0	0	0	0
RICTOR	0	0	0	0	0	0	1	0
RLN1	0	1	0	0	0	0	0	1
RMRP	0	1	0	0	0	0	0	0
RNF7	0	0	1	0	0	0	0	0
ROCK1	0	1	0	0	0	0	1	0
ROCK2	0	1	0	0	0	0	0	0
RORA	0	0	1	0	0	0	0	0
RP11-982M15	1	0	0	0	0	0	0	0
RPS5	0	0	1	0	0	0	0	0
RPTOR	0	0	0	0	0	0	1	0
RRP9	0	0	0	0	0	0	0	1
RT1-CE13	0	0	0	1	0	0	0	0
RTEL1	0	0	0	0	1	0	0	0
RTN1	0	0	0	0	0	0	1	0
RTN4	0	0	1	0	0	0	0	0
RUNX2	0	1	0	0	0	0	0	0
RXFP3	0	1	0	0	0	0	0	0
RYR1	1	0	0	0	0	0	0	0
RYR2	0	1	0	0	0	0	0	0
S100A12	0	0	0	1	0	0	0	0
S100A4	0	0	0	0	0	0	1	0
S100A8	0	0	0	0	0	0	0	1
S100A9	0	0	0	0	0	0	0	1
SAFE	0	1	0	0	0	0	0	0
SCN5A	0	1	0	0	0	0	0	0
SCNN1A	0	0	0	0	0	0	0	1
SDC1	0	0	0	0	0	0	0	1
SDC4	0	0	0	0	0	0	1	0
SEC23B	0	1	0	0	0	0	0	0
SELP	0	0	1	0	0	0	0	0
SENCR	0	1	0	0	0	0	0	0
SEPP1	0	0	0	0	1	0	0	0
SERPINE1	0	0	0	0	1	0	1	0
SERPINF2	0	0	0	0	0	0	0	1
SFRP1	0	0	0	0	0	0	0	1
SFRP2	0	1	0	0	0	0	0	0
SFTPA1	0	0	0	0	1	0	0	0
SFTPA2	0	0	0	0	1	0	0	0
SFTPC	0	0	0	0	1	0	0	0
SGK1	0	1	0	0	0	0	0	0
SGPL1	0	0	0	0	1	0	0	0
SHH	0	1	0	0	0	0	1	1
SHROOM3	0	0	0	0	0	0	1	0
SIRT1	0	1	1	0	0	0	1	1
SIRT3	0	1	0	0	0	0	0	0
SIRT7	0	1	0	0	0	0	0	0
SIX2	0	0	0	0	0	0	1	0
SLC11A1	0	0	1	0	0	0	0	0
SLC22A4	0	0	0	1	0	0	0	0
SLC22A5	0	0	0	1	0	0	0	0
SLC26A5	0	0	0	0	0	0	1	0
SLC26A6	0	0	0	0	0	1	0	0
SLC3A2	0	0	0	1	0	0	0	0
SLC4A4	0	0	0	0	0	1	0	0
SMAD1	0	0	0	0	0	0	0	1
SMAD2	0	0	1	0	1	0	0	1
SMAD3	1	1	1	1	1	0	0	1
SMAD4	0	1	0	0	1	0	0	0
SMAD7	0	0	1	1	0	0	1	1
SMO	0	0	0	0	0	0	0	1
SMURF1	0	0	0	0	0	0	1	0
SMURF2	0	0	0	0	0	0	1	0
SNAI1	0	0	0	0	0	0	1	0
SNAI2	0	0	0	0	0	0	1	0
SOCS1	0	0	0	0	0	0	1	0
SOCS3	0	1	0	1	0	0	0	0
SOD2	0	1	0	0	0	0	0	0
SPARC	0	0	0	0	0	0	0	1
SPHK1	0	0	0	0	1	0	0	0
SPHK2	0	0	0	0	1	0	0	0
SPI1	0	0	0	0	0	0	0	1
SPINK1	0	0	0	0	0	1	0	0
SPP1	0	1	1	0	0	0	0	1
SPRY1	0	1	0	0	0	0	0	0
SQSTM1	0	0	0	0	0	1	0	0
SREBF1	0	0	0	0	0	0	1	0
SRSF3	0	0	1	0	0	0	0	0
STAT1	0	0	1	0	0	0	0	0
STAT3	0	1	1	1	1	0	0	1
STAT4	0	0	0	0	0	0	0	1
STAT6	0	0	0	1	1	0	0	0
STC1	0	0	0	0	1	0	0	0
STK11	0	0	0	0	0	0	1	0
STX1A	0	0	0	0	0	1	0	0
SYT7	0	0	0	0	0	0	0	1
TACR1	0	0	0	1	0	0	0	0
TAK1	0	0	0	0	0	0	0	1
TAZ	0	0	0	0	1	0	0	0
TBX21	0	0	0	1	0	0	0	1
TBX5	0	1	0	0	0	0	0	0
TBXA2R	0	1	0	0	1	0	0	0
TCAP	0	1	0	0	0	0	0	0
TCF21	0	1	0	0	0	0	0	0
TCRA	0	0	0	1	0	0	0	0
TDGF1	0	0	0	0	0	1	0	0
TERRA	0	1	0	0	0	0	0	0
TERT	0	0	0	0	1	0	0	0
TET3	0	0	0	0	0	0	1	0
TFAM	0	1	0	0	0	0	0	0
TGFB1	1	1	0	1	1	0	1	1
TGFB2	0	1	0	0	0	0	1	0
TGFB3	0	0	0	0	0	0	1	0
TGFBR1	0	0	0	0	1	0	0	0
TGFBR2	0	0	1	0	1	1	0	0
TGIF1	1	0	0	0	0	0	0	0
TGIF2	1	0	0	0	0	0	0	0
TGM2	0	0	0	0	1	0	1	0
THBD	0	0	0	1	0	0	0	0
THBS1	1	0	0	0	0	0	1	0
THG1L	0	0	0	0	0	0	1	0
THY1	0	0	0	0	1	0	0	0
TIMP-1<U+00A0>	0	0	0	1	0	0	0	0
TIMP1	1	1	1	0	0	0	0	1
TIMP2	1	1	0	0	0	0	0	0
TIMP3	0	0	1	0	1	0	0	0
TINF2	0	0	0	0	1	0	0	0
TL1A	0	0	0	1	0	0	0	0
TLE1	0	0	0	1	0	0	0	0
TLR1	0	0	0	1	0	0	0	0
TLR2	0	1	1	1	0	0	0	0
TLR4	0	0	0	0	0	0	1	0
TLR6	0	0	0	1	0	0	0	0
TLR7	0	0	1	0	0	0	0	0
TLR8	0	0	0	0	0	0	0	1
TLR9	0	0	1	0	1	0	0	0
TM4SF1	0	0	0	0	1	0	0	0
TMBIM6	0	0	0	0	1	0	0	0
TNC	0	0	0	0	1	0	0	0
TNF	0	1	0	0	1	0	0	1
TNFRI	0	0	1	0	0	0	0	0
TNFRSF18	0	0	0	1	0	0	0	0
TNFRSF1A	0	0	1	1	0	0	0	0
TNFRSF1B	0	0	1	1	1	0	0	0
TNFRSF8	0	0	0	1	0	0	0	0
TNFSF12	0	1	0	0	0	0	0	0
TNFSF13	0	0	0	0	0	0	0	1
TNFSF14	0	0	0	1	1	0	0	1
TNFSF15	0	0	0	1	0	0	0	0
TNNT2	0	1	0	0	0	0	0	0
TNPO3	0	0	0	0	0	0	0	1
TNS1	0	1	0	0	0	0	0	0
TNS2	0	0	0	0	0	0	1	0
TNT	0	1	0	0	0	0	0	0
TOLLIP	0	0	0	0	1	0	0	0
TOM1	0	0	0	0	1	0	0	0
TP53	0	1	1	0	0	0	0	0
TPH1	0	0	1	0	0	0	0	1
TPMT	0	0	0	1	0	0	0	0
TRAF6	0	0	0	1	0	0	0	0
TRB3	0	1	0	0	0	0	0	0
TREM2	0	0	0	1	0	0	0	0
TRIB3	0	0	0	0	0	0	0	1
TRIM33	0	0	0	0	1	0	0	0
TRIM7	0	1	0	0	0	0	0	0
TRIM72	0	1	0	0	0	0	0	0
TRL4	0	0	0	0	0	0	0	1
TRP53	0	0	1	0	0	1	1	0
TRPC3	0	0	0	0	0	0	1	0
TRPV4	0	0	0	0	1	0	0	0
TSC1	0	0	0	0	0	0	1	0
TSLP	0	0	0	0	1	0	0	1
TTC7A	0	0	0	1	0	0	0	0
TTN	0	1	0	0	0	0	0	0
TUBB3	1	0	0	0	0	0	0	0
TUG1	0	1	0	0	0	0	0	0
TUKLS	1	0	0	0	0	0	0	0
TULP1	0	0	1	0	0	0	0	0
TWIST1	0	0	0	0	0	0	1	0
TXN1	0	0	0	0	0	1	0	0
TXN2	0	1	0	0	0	0	0	0
UCP2	0	0	0	0	0	0	1	0
UMOD	0	0	0	0	0	0	1	0
USP13	0	0	0	0	1	0	0	0
VDR	0	1	1	0	0	1	0	1
VEGFA	0	1	1	1	0	0	0	1
VEGFB	0	0	0	0	0	0	0	1
VEGFC	0	0	0	1	0	0	0	0
VHL	0	0	0	0	1	0	0	0
VIM	0	0	0	1	0	0	0	0
VLDLR	1	0	0	0	0	0	0	0
WFDC2	0	0	0	0	0	0	1	0
WISP1	0	0	0	0	1	0	0	0
WISPER	0	1	0	0	0	0	0	0
WNK1	0	0	0	0	0	1	0	1
WNK4	0	0	0	0	0	0	1	0
WNT10B	0	1	0	0	0	0	0	0
WNT4	0	0	0	0	0	0	1	0
WNT5A	0	0	0	0	1	0	0	0
WT1	0	0	0	0	1	0	0	0
XBP1	0	0	0	1	1	0	0	0
XIAP	0	0	0	1	0	0	0	0
XPNPEP1	0	0	0	0	0	0	1	0
XRIP2	0	1	0	0	0	0	0	0
XYLT2	0	0	0	0	0	0	1	0
YAP1	0	0	0	0	1	0	1	0
YB1	0	1	0	0	0	0	0	0
ZBTB46	0	0	0	1	0	0	0	0
ZEB1-AS1	0	0	0	0	1	0	0	0
ZNF467	0	0	0	0	1	0	0	0
