# Supplementary material for: Identification of Common Genes and Pathways in Eight Fibrosis Diseases
Source: Front Genet. 2021 Jan 15;11:627396. doi: 10.3389/fgene.2020.627396 (PMC7844395; doi:10.3389/fgene.2020.627396)
Supplement: Supplementary Table 2 — The overlapped genes of the eight fibrotic diseases. [file Table_2.XLSX]

## Sheet: SuperExactTest
	Intersections	Degree	Observed.Overlap	Expected.Overlap	FE	P.value	Elements
00000001	skin fibrosis	1	125	NA	NA	NA	AGT, AGTR1, AKT1, ALOX12, ALOX15, BLMH, BRCA1, BRCA2, CASP1, CASP3, CAV1, CCL2, CCL7, CCR2, CD109, CD19, CD226, CD247, CD40, CNR1, COL1A1, COL7A1, CSF3, CTGF, CTNNB1, CX3CL1, CX3CR1, CXXC5, DGKA, DKK1, DPT, DSP, EN1, FAAH, FBN1, FBRS, FGF7, FLI1, FN1, FOSL2, FOXP3, GATA1, GNAS, GSK3B, HAX1, HIF1A, HOXB13, HPS1, HPS4, HPS5, HSP90AB1, ICAM1, IL13, IL17A, IL1A, IL1RN, IL22, IRF5, ITGAV, ITGB1, ITGB3…
00000010	renal fibrosis	1	160	NA	NA	NA	ADIPOQ, ADM, ADORA2A, AGER, AGT, AGTRAP, AKT1, ALB, ANGPT2, ANXA1, APLN, APLNR, APOE, AZGP1, BDKRB1, BDKRB2, BGN, BICC1, BMP1, BMP2, BMP3, BMP7, BMPR1A, C6, CAST, CAT, CAV1, CCL2, CCL5, CCR7, CD248, CDC42, CDH16, CEBPA, CFTR, CLU, COL1A1, COL3A1, COL4A3, CREB1, CSF1, CTGF, CTNNB1, CUBN, CUL3, CXCL16, CYBB, CYS1, DDAH1, DNMT1, EDN1, EDNRA, EDNRB, EFNB2, EGFR, EGLN1, ENG, EPAS1, EPO, ERBB4, FAN1, F…
00000100	pancreas fibrosis	1	43	NA	NA	NA	ADIPOR2, AHCYL1, ANO1, ATG16L2, ATG7, BMP2, CCL2, CFTR, CHUK, CTGF, CTNNB1, CTRC, DNASE1, ENTPD1, GJC1, GNAS, HBEGF, HSPD1, IAPP, IKBKB, IL13, IL4, ITPR1, JAG1, KRAS, MIF, MMP14, MMP8, MMP9, PLCZ1, PRSS1, PRSS3, PTF1A, RELA, SLC26A6, SLC4A4, SPINK1, SQSTM1, STX1A, TDGF1, TGFBR2, VDR, WNK1
00001000	lung fibrosis	1	185	NA	NA	NA	ABCA3, AGER, AGT, AKT1, ALOX5, APOA1, ARPC2, ATF4, ATF6, BAK1, BARD1, BAX, BDKRB1, BDNF, BMP4, BMP7, CAV1, CCL17, CCL19, CCL2, CCL21, CCL7, CCNA2, CCR2, CCR5, CD19, CD44, CDH11, CFTR, CLDN5, CLOCK, COL1A2, COMP, CR1, CREBBP, CRP, CRYAB, CSF1, CTGF, CTNNB1, CXCL10, CXCL13, CXCL6, CXCL9, CXCR4, DCK, DDAH1, DDR1, DEFA1, DEFA3, DEFA4, DKC1, DKK1, DKK4, EDN1, EGR1, ELMOD2, ELOVL6, F10, F2RL1, FAP, FAS…
00010000	intestinal fibrosis	1	150	NA	NA	NA	ACKR2, AHR, AIM2, ANXA1, APC, ARPC2, ATG16L1, BBC3, BID, BTNL2, CARD8, CASP1, CAV1, CCL2, CCL5, CCL7, CCR6, CD274, CDH1, CDKN1A, CLDN7, COL1A2, COL3A1, COMMD1, CRH, CRP, CSF2, CSF2RA, CTGF, CTLA4, CTNND1, CX3CL1, CX3CR1, CXCL10, CXCL16, CYBB, CYLD, DLG5, DMBT1, DUOX2, DUSP5, EGFR, EGLN2, EGR1, EHMT2, EPAS1, F11R, FIS1, FOXO3, FOXO4, GALNT2, GLI1, GNAI2, GSK3B, HLA-DRA, HLA-DRB1, HMGB1, HYAL2, ICA…
00100000	hepatic fibrosis	1	173	NA	NA	NA	ADAMTS2, ADH7, ADRB3, AFP, AHR, AKT1, ALDH2, ANGPT1, ANXA1, AOC3, AQP1, AREG, ATP8B1, BCHE, BCL2L1, BMP6, C5, CASP8, CBS, CCL2, CCL21, CCL25, CCL5, CCR1, CCR5, CCR6, CCR9, CD163, CD40LG, CD44, CDKN2A, CLDN1, CNR1, CNR2, COL1A1, CPT1A, CSF1, CTGF, CTSB, CTSD, CX3CR1, CXCL10, CXCL9, CXCR3, CXCR4, CYBB, CYLD, DDX5, DKK1, ELAVL1, ELOVL6, ENPP1, EZH2, F5, FABP1, FAS, FGF19, FGF21, FMOD, FOSL1, FOXO1, …
01000000	heart fibrosis	1	207	NA	NA	NA	A1CF, AARS, ABCC8, ACACB, ACE2, ACP1, ADCY5, ADM, ADORA1, ADORA3, ADRB1, ADRB3, AGT, AGTR2, AKT1, ALDH2, ANGPT2, APLNR, APOE, ATP2A2, BBC3, BDKRB1, BGN, BMP1, BMPR1A, BNIP3, CACNA1H, CAMK2D, CAMK2G, CAPN3, CASQ2, CCL2, CCNT1, CCR1, CCR5, CD4, CD69, CD8A, CDH2, CEBPA, CFTR, CLCN2, CLIC2, CNR1, COL1A1, COL3A1, CREB1, CRP, CSRP3, CTGF, CTNNB1, CYBB, CYP11B2, DCTN4, DDAH1, DDAH2, DMD, DPP4, DSP, EDN1…
10000000	eye fibrosis	1	39	NA	NA	NA	ABCA4, ACTA2, AHI1, CAPN5, CASP3, CD44, CTGF, DCN, HSPB1, ICAM1, KIF1A, KIF21A, KIF3A, KIF5A, KIR2DL3, KRT12, LOX, LOXL2, MAP1B, MMP12, MMP13, MSN, MYOG, NEFM, NGF, NTRK1, PAX6, PHOX2A, PPARG, RYR1, SMAD3, TGFB1, TGIF1, TGIF2, THBS1, TIMP1, TIMP2, TUBB3, VLDLR
00000011	renal fibrosis & skin fibrosis	2	20	1.09481	18.268	6.83407e-20	AGT, AKT1, CAV1, CCL2, COL1A1, CTGF, CTNNB1, FN1, ITGB1, KLF5, MMP14, MMP2, NOTCH1, NOX4, PLAUR, PPARG, SHH, SIRT1, SMAD7, TGFB1
00000101	pancreas fibrosis & skin fibrosis	2	9	0.29423	30.5883	1.13861e-11	CCL2, CTGF, CTNNB1, GNAS, IL13, MMP14, MMP9, VDR, WNK1
00000110	pancreas fibrosis & renal fibrosis	2	6	0.376615	15.9314	1.91634e-06	BMP2, CCL2, CFTR, CTGF, CTNNB1, MMP14
00001001	lung fibrosis & skin fibrosis	2	30	1.26587	23.699	3.89126e-33	AGT, AKT1, CAV1, CCL2, CCL7, CCR2, CD19, CTGF, CTNNB1, DKK1, FN1, HIF1A, IL13, IL17A, IL1A, IL1RN, ITGAV, ITGB1, LOXL2, MMP1, NOX4, PTEN, PTK2, SMAD2, SMAD3, STAT3, TGFB1, TNF, TNFSF14, TSLP
00001010	lung fibrosis & renal fibrosis	2	23	1.62032	14.1947	3.66117e-20	AGER, AGT, AKT1, BDKRB1, BMP7, CAV1, CCL2, CFTR, CSF1, CTGF, CTNNB1, DDAH1, EDN1, FN1, HMOX1, IGF1, ITGB1, MKL1, NOX4, PTGS2, SERPINE1, TGFB1, TGM2
00001100	lung fibrosis & pancreas fibrosis	2	7	0.435461	16.0749	2.30915e-07	CCL2, CFTR, CTGF, CTNNB1, IL13, IL4, TGFBR2
00010001	intestinal fibrosis & skin fibrosis	2	18	1.02638	17.5373	1.15146e-17	CASP1, CAV1, CCL2, CCL7, CTGF, CX3CL1, CX3CR1, GSK3B, ICAM1, IL13, IL22, PPARG, SMAD3, SMAD7, STAT3, TBX21, TGFB1, TNFSF14
00010010	intestinal fibrosis & renal fibrosis	2	19	1.31377	14.4622	5.63449e-17	ANXA1, CAV1, CCL2, CCL5, COL3A1, CTGF, CXCL16, CYBB, EGFR, EPAS1, GLI1, IGF1, KL, NR1H4, PPARA, PPARG, PTGS2, SMAD7, TGFB1
00010100	intestinal fibrosis & pancreas fibrosis	2	5	0.353076	14.1612	2.61326e-05	CCL2, CTGF, IL13, IL4, MIF
00011000	intestinal fibrosis & lung fibrosis	2	27	1.51905	17.7743	2.99351e-26	ARPC2, CAV1, CCL2, CCL7, COL1A2, CRP, CTGF, CXCL10, EGR1, HLA-DRB1, IFNG, IGF1, IL10, IL12B, IL13, IL13RA2, IL1R1, IL4, MMP3, PTGS2, SMAD3, STAT3, STAT6, TGFB1, TNFRSF1B, TNFSF14, XBP1
00100001	hepatic fibrosis & skin fibrosis	2	24	1.18376	20.2743	7.48724e-25	AKT1, CCL2, CNR1, COL1A1, CTGF, CX3CR1, DKK1, IL13, IL17A, IL22, ITGAV, LEP, MMP2, NR1H2, PPARG, SIRT1, SMAD2, SMAD3, SMAD7, SPP1, STAT3, TIMP1, TPH1, VDR
00100010	hepatic fibrosis & renal fibrosis	2	19	1.51522	12.5395	8.42209e-16	AKT1, ANXA1, CCL2, CCL5, COL1A1, CSF1, CTGF, CYBB, HGF, HMOX1, ILK, MMP2, NFKB1, NR0B2, NR1H4, PPARA, PPARG, SIRT1, SMAD7
00100100	hepatic fibrosis & pancreas fibrosis	2	6	0.407215	14.7342	3.01529e-06	CCL2, CTGF, IL13, IL4, TGFBR2, VDR
00101000	hepatic fibrosis & lung fibrosis	2	34	1.75197	19.4067	2.63134e-34	AKT1, CCL2, CCL21, CCR5, CD44, CSF1, CTGF, CXCL10, CXCL9, CXCR4, DKK1, ELOVL6, FAS, HFE, HMOX1, IFNG, IL13, IL13RA2, IL17A, IL1B, IL1RL1, IL33, IL4, ITGAV, KLRK1, MMP7, PDGFA, SMAD2, SMAD3, STAT3, TGFBR2, TIMP3, TLR9, TNFRSF1B
00110000	hepatic fibrosis & intestinal fibrosis	2	29	1.42052	20.4151	5.52275e-30	AHR, ANXA1, CCL2, CCL5, CCR6, CTGF, CX3CR1, CXCL10, CYBB, CYLD, IFNG, IL13, IL13RA2, IL22, IL4, NCR1, NLRP3, NR1H4, NR1I2, PPARA, PPARG, RAC1, RAG1, SMAD3, SMAD7, STAT3, TLR2, TNFRSF1A, TNFRSF1B
01000001	heart fibrosis & skin fibrosis	2	31	1.41641	21.8863	4.03155e-33	AGT, AKT1, CCL2, CNR1, COL1A1, CTGF, CTNNB1, DSP, FN1, GSK3B, HIF1A, ITGAV, ITGB1, ITGB3, KLF5, LOXL2, MMP2, MMP9, NOTCH1, NOX4, PTK2, RLN1, SHH, SIRT1, SMAD3, SPP1, STAT3, TGFB1, TIMP1, TNF, VDR
01000010	heart fibrosis & renal fibrosis	2	46	1.81301	25.3722	1.84903e-52	ADM, AGT, AKT1, ANGPT2, APLNR, APOE, BDKRB1, BGN, BMP1, BMPR1A, CCL2, CEBPA, CFTR, COL1A1, COL3A1, CREB1, CTGF, CTNNB1, CYBB, DDAH1, EDN1, EGLN1, ENG, ERBB4, FN1, GLI1, HGF, HMOX1, IGF1, ITGB1, KLF5, MKL1, MMP2, MTOR, NFKB1, NOS3, NOTCH1, NOX4, PKD1, PRKCB, PTGS2, ROCK1, SHH, SIRT1, TGFB1, TGFB2
01000100	heart fibrosis & pancreas fibrosis	2	6	0.487245	12.3141	8.46193e-06	CCL2, CFTR, CTGF, CTNNB1, MMP9, VDR
01001000	heart fibrosis & lung fibrosis	2	42	2.09629	20.0354	4.8676e-43	AGT, AKT1, BDKRB1, CCL2, CCR5, CFTR, CRP, CTGF, CTNNB1, DDAH1, EDN1, EGR1, FN1, GSN, HDAC2, HIF1A, HMOX1, IGF1, IL1RL1, ITGAV, ITGB1, JUP, LOXL2, MKL1, MMP7, MUC5B, NGF, NOX4, NR3C1, P2RX7, PARK2, PDGFA, PINK1, PTGIR, PTGS2, PTK2, SMAD3, SMAD4, STAT3, TBXA2R, TGFB1, TNF
01010000	heart fibrosis & intestinal fibrosis	2	20	1.69969	11.7668	4.82666e-16	BBC3, CCL2, COL3A1, CRP, CTGF, CYBB, EGR1, GLI1, GSK3B, HMGB1, IGF1, NT5E, PTGS2, RAC1, RHOA, SMAD3, SOCS3, STAT3, TGFB1, TLR2
01100000	heart fibrosis & hepatic fibrosis	2	35	1.96031	17.8543	5.61062e-34	ADRB3, AKT1, ALDH2, CCL2, CCR1, CCR5, CNR1, COL1A1, CTGF, CYBB, GATA4, HGF, HMOX1, IL1RL1, IRS1, ITGAV, MECP2, MEF2D, MMP2, MMP7, NFKB1, NOS2, NRP1, PDGFA, PDGFB, PROM1, RAC1, SIRT1, SMAD3, SPP1, STAT3, TIMP1, TLR2, TP53, VDR
10000001	eye fibrosis & skin fibrosis	2	8	0.26686	29.9783	1.97379e-10	CASP3, CTGF, ICAM1, LOXL2, PPARG, SMAD3, TGFB1, TIMP1
10000010	eye fibrosis & renal fibrosis	2	4	0.341581	11.7103	0.000367122	CTGF, PPARG, TGFB1, THBS1
10000100	eye fibrosis & pancreas fibrosis	2	1	0.0917999	10.8933	0.0878984	CTGF
10001000	eye fibrosis & lung fibrosis	2	9	0.394953	22.7875	1.50333e-10	CD44, CTGF, HSPB1, LOX, LOXL2, MMP12, NGF, SMAD3, TGFB1
10010000	eye fibrosis & intestinal fibrosis	2	5	0.320232	15.6137	1.6049e-05	CTGF, ICAM1, PPARG, SMAD3, TGFB1
10100000	eye fibrosis & hepatic fibrosis	2	5	0.369334	13.5379	3.18885e-05	CD44, CTGF, PPARG, SMAD3, TIMP1
11000000	eye fibrosis & heart fibrosis	2	7	0.44192	15.84	2.45081e-07	CTGF, LOXL2, NGF, SMAD3, TGFB1, TIMP1, TIMP2
00000111	pancreas fibrosis & renal fibrosis & skin fibrosis	3	4	0.00257701	1552.19	1.45885e-12	CCL2, CTGF, CTNNB1, MMP14
00001011	lung fibrosis & renal fibrosis & skin fibrosis	3	10	0.0110871	901.945	3.12178e-27	AGT, AKT1, CAV1, CCL2, CTGF, CTNNB1, FN1, ITGB1, NOX4, TGFB1
00001101	lung fibrosis & pancreas fibrosis & skin fibrosis	3	4	0.00297967	1342.43	2.62015e-12	CCL2, CTGF, CTNNB1, IL13
00001110	lung fibrosis & pancreas fibrosis & renal fibrosis	3	4	0.00381398	1048.77	7.10471e-12	CCL2, CFTR, CTGF, CTNNB1
00010011	intestinal fibrosis & renal fibrosis & skin fibrosis	3	6	0.00898958	667.44	5.30657e-16	CAV1, CCL2, CTGF, PPARG, SMAD7, TGFB1
00010101	intestinal fibrosis & pancreas fibrosis & skin fibrosis	3	3	0.00241595	1241.75	2.09133e-09	CCL2, CTGF, IL13
00010110	intestinal fibrosis & pancreas fibrosis & renal fibrosis	3	2	0.00309241	646.744	4.60186e-06	CCL2, CTGF
00011001	intestinal fibrosis & lung fibrosis & skin fibrosis	3	9	0.0103942	865.868	1.86032e-24	CAV1, CCL2, CCL7, CTGF, IL13, SMAD3, STAT3, TGFB1, TNFSF14
00011010	intestinal fibrosis & lung fibrosis & renal fibrosis	3	6	0.0133046	450.973	5.78399e-15	CAV1, CCL2, CTGF, IGF1, PTGS2, TGFB1
00011100	intestinal fibrosis & lung fibrosis & pancreas fibrosis	3	4	0.0035756	1118.69	5.47523e-12	CCL2, CTGF, IL13, IL4
00100011	hepatic fibrosis & renal fibrosis & skin fibrosis	3	8	0.010368	771.607	1.86265e-21	AKT1, CCL2, COL1A1, CTGF, MMP2, PPARG, SIRT1, SMAD7
00100101	hepatic fibrosis & pancreas fibrosis & skin fibrosis	3	4	0.00278639	1435.55	1.99937e-12	CCL2, CTGF, IL13, VDR
00100110	hepatic fibrosis & pancreas fibrosis & renal fibrosis	3	2	0.00356658	560.761	6.12493e-06	CCL2, CTGF
00101001	hepatic fibrosis & lung fibrosis & skin fibrosis	3	10	0.011988	834.169	6.96462e-27	AKT1, CCL2, CTGF, DKK1, IL13, IL17A, ITGAV, SMAD2, SMAD3, STAT3
00101010	hepatic fibrosis & lung fibrosis & renal fibrosis	3	5	0.0153446	325.847	5.88291e-12	AKT1, CCL2, CSF1, CTGF, HMOX1
00101100	hepatic fibrosis & lung fibrosis & pancreas fibrosis	3	5	0.00412386	1212.46	6.96402e-15	CCL2, CTGF, IL13, IL4, TGFBR2
00110001	hepatic fibrosis & intestinal fibrosis & skin fibrosis	3	9	0.00971998	925.928	1.00377e-24	CCL2, CTGF, CX3CR1, IL13, IL22, PPARG, SMAD3, SMAD7, STAT3
00110010	hepatic fibrosis & intestinal fibrosis & renal fibrosis	3	9	0.0124416	723.381	9.86486e-24	ANXA1, CCL2, CCL5, CTGF, CYBB, NR1H4, PPARA, PPARG, SMAD7
00110100	hepatic fibrosis & intestinal fibrosis & pancreas fibrosis	3	4	0.00334367	1196.29	4.17812e-12	CCL2, CTGF, IL13, IL4
00111000	hepatic fibrosis & intestinal fibrosis & lung fibrosis	3	10	0.0143856	695.141	4.58353e-26	CCL2, CTGF, CXCL10, IFNG, IL13, IL13RA2, IL4, SMAD3, STAT3, TNFRSF1B
01000011	heart fibrosis & renal fibrosis & skin fibrosis	3	15	0.0124056	1209.13	2.45234e-42	AGT, AKT1, CCL2, COL1A1, CTGF, CTNNB1, FN1, ITGB1, KLF5, MMP2, NOTCH1, NOX4, SHH, SIRT1, TGFB1
01000101	heart fibrosis & pancreas fibrosis & skin fibrosis	3	5	0.00333401	1499.7	2.36652e-15	CCL2, CTGF, CTNNB1, MMP9, VDR
01000110	heart fibrosis & pancreas fibrosis & renal fibrosis	3	4	0.00426753	937.31	1.11716e-11	CCL2, CFTR, CTGF, CTNNB1
01001001	heart fibrosis & lung fibrosis & skin fibrosis	3	16	0.014344	1115.45	1.59944e-44	AGT, AKT1, CCL2, CTGF, CTNNB1, FN1, HIF1A, ITGAV, ITGB1, LOXL2, NOX4, PTK2, SMAD3, STAT3, TGFB1, TNF
01001010	heart fibrosis & lung fibrosis & renal fibrosis	3	17	0.0183603	925.91	8.52642e-46	AGT, AKT1, BDKRB1, CCL2, CFTR, CTGF, CTNNB1, DDAH1, EDN1, FN1, HMOX1, IGF1, ITGB1, MKL1, NOX4, PTGS2, TGFB1
01001100	heart fibrosis & lung fibrosis & pancreas fibrosis	3	4	0.00493433	810.646	2.00608e-11	CCL2, CFTR, CTGF, CTNNB1
01010001	heart fibrosis & intestinal fibrosis & skin fibrosis	3	6	0.0116303	515.895	2.53777e-15	CCL2, CTGF, GSK3B, SMAD3, STAT3, TGFB1
01010010	heart fibrosis & intestinal fibrosis & renal fibrosis	3	8	0.0148867	537.391	3.58174e-20	CCL2, COL3A1, CTGF, CYBB, GLI1, IGF1, PTGS2, TGFB1
01010100	heart fibrosis & intestinal fibrosis & pancreas fibrosis	3	2	0.00400081	499.899	7.70915e-06	CCL2, CTGF
01011000	heart fibrosis & intestinal fibrosis & lung fibrosis	3	9	0.0172128	522.867	1.95061e-22	CCL2, CRP, CTGF, EGR1, IGF1, PTGS2, SMAD3, STAT3, TGFB1
01100001	heart fibrosis & hepatic fibrosis & skin fibrosis	3	13	0.0134136	969.168	1.64074e-35	AKT1, CCL2, CNR1, COL1A1, CTGF, ITGAV, MMP2, SIRT1, SMAD3, SPP1, STAT3, TIMP1, VDR
01100010	heart fibrosis & hepatic fibrosis & renal fibrosis	3	10	0.0171694	582.432	2.80928e-25	AKT1, CCL2, COL1A1, CTGF, CYBB, HGF, HMOX1, MMP2, NFKB1, SIRT1
01100100	heart fibrosis & hepatic fibrosis & pancreas fibrosis	3	3	0.00461427	650.157	1.47284e-08	CCL2, CTGF, VDR
01101000	heart fibrosis & hepatic fibrosis & lung fibrosis	3	11	0.0198521	554.098	1.90877e-27	AKT1, CCL2, CCR5, CTGF, HMOX1, IL1RL1, ITGAV, MMP7, PDGFA, SMAD3, STAT3
01110000	heart fibrosis & hepatic fibrosis & intestinal fibrosis	3	7	0.0160963	434.883	3.80732e-17	CCL2, CTGF, CYBB, RAC1, SMAD3, STAT3, TLR2
10000011	eye fibrosis & renal fibrosis & skin fibrosis	3	3	0.00233729	1283.54	1.88206e-09	CTGF, PPARG, TGFB1
10000101	eye fibrosis & pancreas fibrosis & skin fibrosis	3	1	0.000628147	1591.98	0.00062796	CTGF
10000110	eye fibrosis & pancreas fibrosis & renal fibrosis	3	1	0.000804028	1243.74	0.000803722	CTGF
10001001	eye fibrosis & lung fibrosis & skin fibrosis	3	4	0.00270249	1480.12	1.74666e-12	CTGF, LOXL2, SMAD3, TGFB1
10001010	eye fibrosis & lung fibrosis & renal fibrosis	3	2	0.00345919	578.17	5.75016e-06	CTGF, TGFB1
10001100	eye fibrosis & lung fibrosis & pancreas fibrosis	3	1	0.000929657	1075.67	0.000929248	CTGF
10010001	eye fibrosis & intestinal fibrosis & skin fibrosis	3	5	0.00219121	2281.84	2.77814e-16	CTGF, ICAM1, PPARG, SMAD3, TGFB1
10010010	eye fibrosis & intestinal fibrosis & renal fibrosis	3	3	0.00280475	1069.61	3.26436e-09	CTGF, PPARG, TGFB1
10010100	eye fibrosis & intestinal fibrosis & pancreas fibrosis	3	1	0.000753776	1326.65	0.000753507	CTGF
10011000	eye fibrosis & intestinal fibrosis & lung fibrosis	3	3	0.00324299	925.072	5.05749e-09	CTGF, SMAD3, TGFB1
10100001	eye fibrosis & hepatic fibrosis & skin fibrosis	3	4	0.00252719	1582.78	1.33281e-12	CTGF, PPARG, SMAD3, TIMP1
10100010	eye fibrosis & hepatic fibrosis & renal fibrosis	3	2	0.00323481	618.274	5.02719e-06	CTGF, PPARG
10100100	eye fibrosis & hepatic fibrosis & pancreas fibrosis	3	1	0.000869355	1150.28	0.000868998	CTGF
10101000	eye fibrosis & hepatic fibrosis & lung fibrosis	3	3	0.00374025	802.086	7.77712e-09	CD44, CTGF, SMAD3
10110000	eye fibrosis & hepatic fibrosis & intestinal fibrosis	3	3	0.00303263	989.239	4.13168e-09	CTGF, PPARG, SMAD3
11000001	eye fibrosis & heart fibrosis & skin fibrosis	3	5	0.00302387	1653.51	1.41583e-15	CTGF, LOXL2, SMAD3, TGFB1, TIMP1
11000010	eye fibrosis & heart fibrosis & renal fibrosis	3	2	0.00387055	516.722	7.20139e-06	CTGF, TGFB1
11000100	eye fibrosis & heart fibrosis & pancreas fibrosis	3	1	0.00104021	961.344	0.0010397	CTGF
11001000	eye fibrosis & heart fibrosis & lung fibrosis	3	5	0.00447533	1117.24	1.03127e-14	CTGF, LOXL2, NGF, SMAD3, TGFB1
11010000	eye fibrosis & heart fibrosis & intestinal fibrosis	3	3	0.00362864	826.755	7.09532e-09	CTGF, SMAD3, TGFB1
11100000	eye fibrosis & heart fibrosis & hepatic fibrosis	3	3	0.00418503	716.84	1.09103e-08	CTGF, SMAD3, TIMP1
00001111	lung fibrosis & pancreas fibrosis & renal fibrosis & skin fibrosis	4	3	2.60974e-05	114954	2.60129e-15	CCL2, CTGF, CTNNB1
00010111	intestinal fibrosis & pancreas fibrosis & renal fibrosis & skin fibrosis	4	2	2.11601e-05	94517.7	2.14158e-10	CCL2, CTGF
00011011	intestinal fibrosis & lung fibrosis & renal fibrosis & skin fibrosis	4	4	9.10374e-05	43938	2.44307e-18	CAV1, CCL2, CTGF, TGFB1
00011101	intestinal fibrosis & lung fibrosis & pancreas fibrosis & skin fibrosis	4	3	2.44663e-05	122618	2.1407e-15	CCL2, CTGF, IL13
00011110	intestinal fibrosis & lung fibrosis & pancreas fibrosis & renal fibrosis	4	2	3.13169e-05	63863.3	4.70315e-10	CCL2, CTGF
00100111	hepatic fibrosis & pancreas fibrosis & renal fibrosis & skin fibrosis	4	2	2.44046e-05	81951.8	2.85121e-10	CCL2, CTGF
00101011	hepatic fibrosis & lung fibrosis & renal fibrosis & skin fibrosis	4	3	0.000104996	28572.4	1.78745e-13	AKT1, CCL2, CTGF
00101101	hepatic fibrosis & lung fibrosis & pancreas fibrosis & skin fibrosis	4	3	2.82178e-05	106316	3.29295e-15	CCL2, CTGF, IL13
00101110	hepatic fibrosis & lung fibrosis & pancreas fibrosis & renal fibrosis	4	2	3.61188e-05	55372.8	6.26159e-10	CCL2, CTGF
00110011	hepatic fibrosis & intestinal fibrosis & renal fibrosis & skin fibrosis	4	4	8.51323e-05	46985.7	1.864e-18	CCL2, CTGF, PPARG, SMAD7
00110101	hepatic fibrosis & intestinal fibrosis & pancreas fibrosis & skin fibrosis	4	3	2.28793e-05	131123	1.74858e-15	CCL2, CTGF, IL13
00110110	hepatic fibrosis & intestinal fibrosis & pancreas fibrosis & renal fibrosis	4	2	2.92855e-05	68293.2	4.11126e-10	CCL2, CTGF
00111001	hepatic fibrosis & intestinal fibrosis & lung fibrosis & skin fibrosis	4	5	9.84342e-05	50795.3	5.94051e-23	CCL2, CTGF, IL13, SMAD3, STAT3
00111010	hepatic fibrosis & intestinal fibrosis & lung fibrosis & renal fibrosis	4	2	0.000125996	15873.5	7.74853e-09	CCL2, CTGF
00111100	hepatic fibrosis & intestinal fibrosis & lung fibrosis & pancreas fibrosis	4	4	3.38614e-05	118129	4.26446e-20	CCL2, CTGF, IL13, IL4
01000111	heart fibrosis & pancreas fibrosis & renal fibrosis & skin fibrosis	4	3	2.92009e-05	102737	3.65039e-15	CCL2, CTGF, CTNNB1
01001011	heart fibrosis & lung fibrosis & renal fibrosis & skin fibrosis	4	9	0.000125632	71638	8.80502e-42	AGT, AKT1, CCL2, CTGF, CTNNB1, FN1, ITGB1, NOX4, TGFB1
01001101	heart fibrosis & lung fibrosis & pancreas fibrosis & skin fibrosis	4	3	3.37635e-05	88853.3	5.65724e-15	CCL2, CTGF, CTNNB1
01001110	heart fibrosis & lung fibrosis & pancreas fibrosis & renal fibrosis	4	4	4.32173e-05	92555.6	1.14099e-19	CCL2, CFTR, CTGF, CTNNB1
01010011	heart fibrosis & intestinal fibrosis & renal fibrosis & skin fibrosis	4	3	0.000101863	29451.2	1.63063e-13	CCL2, CTGF, TGFB1
01010101	heart fibrosis & intestinal fibrosis & pancreas fibrosis & skin fibrosis	4	2	2.73758e-05	73057.2	3.58965e-10	CCL2, CTGF
01010110	heart fibrosis & intestinal fibrosis & pancreas fibrosis & renal fibrosis	4	2	3.5041e-05	57075.9	5.89164e-10	CCL2, CTGF
01011001	heart fibrosis & intestinal fibrosis & lung fibrosis & skin fibrosis	4	5	0.00011778	42452.1	1.47106e-22	CCL2, CTGF, SMAD3, STAT3, TGFB1
01011010	heart fibrosis & intestinal fibrosis & lung fibrosis & renal fibrosis	4	5	0.000150758	33165.7	5.14558e-22	CCL2, CTGF, IGF1, PTGS2, TGFB1
01011100	heart fibrosis & intestinal fibrosis & lung fibrosis & pancreas fibrosis	4	2	4.05162e-05	49363	7.88328e-10	CCL2, CTGF
01100011	heart fibrosis & hepatic fibrosis & renal fibrosis & skin fibrosis	4	6	0.000117483	51071.4	2.5098e-27	AKT1, CCL2, COL1A1, CTGF, MMP2, SIRT1
01100101	heart fibrosis & hepatic fibrosis & pancreas fibrosis & skin fibrosis	4	3	3.15734e-05	95016.6	4.62099e-15	CCL2, CTGF, VDR
01100110	heart fibrosis & hepatic fibrosis & pancreas fibrosis & renal fibrosis	4	2	4.0414e-05	49487.8	7.84389e-10	CCL2, CTGF
01101001	heart fibrosis & hepatic fibrosis & lung fibrosis & skin fibrosis	4	6	0.000135839	44169.9	6.07528e-27	AKT1, CCL2, CTGF, ITGAV, SMAD3, STAT3
01101010	heart fibrosis & hepatic fibrosis & lung fibrosis & renal fibrosis	4	4	0.000173874	23005.1	3.33193e-17	AKT1, CCL2, CTGF, HMOX1
01101100	heart fibrosis & hepatic fibrosis & lung fibrosis & pancreas fibrosis	4	2	4.67287e-05	42800.3	1.04955e-09	CCL2, CTGF
01110001	heart fibrosis & hepatic fibrosis & intestinal fibrosis & skin fibrosis	4	4	0.00011014	36317.4	5.26726e-18	CCL2, CTGF, SMAD3, STAT3
01110010	heart fibrosis & hepatic fibrosis & intestinal fibrosis & renal fibrosis	4	3	0.000140979	21279.8	4.35188e-13	CCL2, CTGF, CYBB
01110100	heart fibrosis & hepatic fibrosis & intestinal fibrosis & pancreas fibrosis	4	2	3.78881e-05	52787	6.89116e-10	CCL2, CTGF
01111000	heart fibrosis & hepatic fibrosis & intestinal fibrosis & lung fibrosis	4	4	0.000163007	24538.8	2.56734e-17	CCL2, CTGF, SMAD3, STAT3
10000111	eye fibrosis & pancreas fibrosis & renal fibrosis & skin fibrosis	4	1	5.50161e-06	181765	5.5016e-06	CTGF
10001011	eye fibrosis & lung fibrosis & renal fibrosis & skin fibrosis	4	2	2.36697e-05	84496.1	2.67655e-10	CTGF, TGFB1
10001101	eye fibrosis & lung fibrosis & pancreas fibrosis & skin fibrosis	4	1	6.36124e-06	157202	6.36122e-06	CTGF
10001110	eye fibrosis & lung fibrosis & pancreas fibrosis & renal fibrosis	4	1	8.14239e-06	122814	8.14236e-06	CTGF
10010011	eye fibrosis & intestinal fibrosis & renal fibrosis & skin fibrosis	4	3	1.91917e-05	156318	1.02291e-15	CTGF, PPARG, TGFB1
10010101	eye fibrosis & intestinal fibrosis & pancreas fibrosis & skin fibrosis	4	1	5.15776e-06	193883	5.15775e-06	CTGF
10010110	eye fibrosis & intestinal fibrosis & pancreas fibrosis & renal fibrosis	4	1	6.60194e-06	151471	6.60192e-06	CTGF
10011001	eye fibrosis & intestinal fibrosis & lung fibrosis & skin fibrosis	4	3	2.21904e-05	135194	1.58527e-15	CTGF, SMAD3, TGFB1
10011010	eye fibrosis & intestinal fibrosis & lung fibrosis & renal fibrosis	4	2	2.84037e-05	70413.4	3.8594e-10	CTGF, TGFB1
10011100	eye fibrosis & intestinal fibrosis & lung fibrosis & pancreas fibrosis	4	1	7.63349e-06	131002	7.63346e-06	CTGF
10100011	eye fibrosis & hepatic fibrosis & renal fibrosis & skin fibrosis	4	2	2.21344e-05	90357.1	2.3397e-10	CTGF, PPARG
10100101	eye fibrosis & hepatic fibrosis & pancreas fibrosis & skin fibrosis	4	1	5.94862e-06	168106	5.9486e-06	CTGF
10100110	eye fibrosis & hepatic fibrosis & pancreas fibrosis & renal fibrosis	4	1	7.61423e-06	131333	7.61421e-06	CTGF
10101001	eye fibrosis & hepatic fibrosis & lung fibrosis & skin fibrosis	4	2	2.55929e-05	78146.7	3.13064e-10	CTGF, SMAD3
10101010	eye fibrosis & hepatic fibrosis & lung fibrosis & renal fibrosis	4	1	3.27589e-05	30526	3.27584e-05	CTGF
10101100	eye fibrosis & hepatic fibrosis & lung fibrosis & pancreas fibrosis	4	1	8.80396e-06	113585	8.80392e-06	CTGF
10110001	eye fibrosis & hepatic fibrosis & intestinal fibrosis & skin fibrosis	4	3	2.0751e-05	144571	1.29489e-15	CTGF, PPARG, SMAD3
10110010	eye fibrosis & hepatic fibrosis & intestinal fibrosis & renal fibrosis	4	2	2.65613e-05	75297.6	3.37369e-10	CTGF, PPARG
10110100	eye fibrosis & hepatic fibrosis & intestinal fibrosis & pancreas fibrosis	4	1	7.13834e-06	140089	7.13832e-06	CTGF
10111000	eye fibrosis & hepatic fibrosis & intestinal fibrosis & lung fibrosis	4	2	3.07115e-05	65122.2	4.51416e-10	CTGF, SMAD3
11000011	eye fibrosis & heart fibrosis & renal fibrosis & skin fibrosis	4	2	2.64845e-05	75515.8	3.35292e-10	CTGF, TGFB1
11000101	eye fibrosis & heart fibrosis & pancreas fibrosis & skin fibrosis	4	1	7.11771e-06	140495	7.11769e-06	CTGF
11000110	eye fibrosis & heart fibrosis & pancreas fibrosis & renal fibrosis	4	1	9.11067e-06	109761	9.11063e-06	CTGF
11001001	eye fibrosis & heart fibrosis & lung fibrosis & skin fibrosis	4	4	3.06227e-05	130622	2.80284e-20	CTGF, LOXL2, SMAD3, TGFB1
11001010	eye fibrosis & heart fibrosis & lung fibrosis & renal fibrosis	4	2	3.91971e-05	51024.2	7.36338e-10	CTGF, TGFB1
11001100	eye fibrosis & heart fibrosis & lung fibrosis & pancreas fibrosis	4	1	1.05342e-05	94928.8	1.05342e-05	CTGF
11010001	eye fibrosis & heart fibrosis & intestinal fibrosis & skin fibrosis	4	3	2.48292e-05	120825	2.22461e-15	CTGF, SMAD3, TGFB1
11010010	eye fibrosis & heart fibrosis & intestinal fibrosis & renal fibrosis	4	2	3.17814e-05	62929.9	4.83468e-10	CTGF, TGFB1
11010100	eye fibrosis & heart fibrosis & intestinal fibrosis & pancreas fibrosis	4	1	8.54125e-06	117079	8.54122e-06	CTGF
11011000	eye fibrosis & heart fibrosis & intestinal fibrosis & lung fibrosis	4	3	3.67473e-05	81638.7	7.26866e-15	CTGF, SMAD3, TGFB1
11100001	eye fibrosis & heart fibrosis & hepatic fibrosis & skin fibrosis	4	3	2.86364e-05	104762	3.42203e-15	CTGF, SMAD3, TIMP1
11100010	eye fibrosis & heart fibrosis & hepatic fibrosis & renal fibrosis	4	1	3.66546e-05	27281.7	3.66539e-05	CTGF
11100100	eye fibrosis & heart fibrosis & hepatic fibrosis & pancreas fibrosis	4	1	9.85091e-06	101513	9.85087e-06	CTGF
11101000	eye fibrosis & heart fibrosis & hepatic fibrosis & lung fibrosis	4	2	4.23818e-05	47190	8.61259e-10	CTGF, SMAD3
11110000	eye fibrosis & heart fibrosis & hepatic fibrosis & intestinal fibrosis	4	2	3.43637e-05	58201	5.65489e-10	CTGF, SMAD3
00011111	intestinal fibrosis & lung fibrosis & pancreas fibrosis & renal fibrosis & skin fibrosis	5	2	2.14288e-07	9.33324e+06	2.18459e-14	CCL2, CTGF
00101111	hepatic fibrosis & lung fibrosis & pancreas fibrosis & renal fibrosis & skin fibrosis	5	2	2.47145e-07	8.09241e+06	2.90849e-14	CCL2, CTGF
00110111	hepatic fibrosis & intestinal fibrosis & pancreas fibrosis & renal fibrosis & skin fibrosis	5	2	2.00388e-07	9.98064e+06	1.90966e-14	CCL2, CTGF
00111011	hepatic fibrosis & intestinal fibrosis & lung fibrosis & renal fibrosis & skin fibrosis	5	2	8.62135e-07	2.31982e+06	3.59938e-13	CCL2, CTGF
00111101	hepatic fibrosis & intestinal fibrosis & lung fibrosis & pancreas fibrosis & skin fibrosis	5	3	2.31699e-07	1.29479e+07	1.78703e-21	CCL2, CTGF, IL13
00111110	hepatic fibrosis & intestinal fibrosis & lung fibrosis & pancreas fibrosis & renal fibrosis	5	2	2.96574e-07	6.74367e+06	4.19386e-14	CCL2, CTGF
01001111	heart fibrosis & lung fibrosis & pancreas fibrosis & renal fibrosis & skin fibrosis	5	3	2.95717e-07	1.01448e+07	3.73067e-21	CCL2, CTGF, CTNNB1
01010111	heart fibrosis & intestinal fibrosis & pancreas fibrosis & renal fibrosis & skin fibrosis	5	2	2.39771e-07	8.3413e+06	2.73665e-14	CCL2, CTGF
01011011	heart fibrosis & intestinal fibrosis & lung fibrosis & renal fibrosis & skin fibrosis	5	3	1.03157e-06	2.90818e+06	1.66657e-19	CCL2, CTGF, TGFB1
01011101	heart fibrosis & intestinal fibrosis & lung fibrosis & pancreas fibrosis & skin fibrosis	5	2	2.77235e-07	7.2141e+06	3.66177e-14	CCL2, CTGF
01011110	heart fibrosis & intestinal fibrosis & lung fibrosis & pancreas fibrosis & renal fibrosis	5	2	3.54861e-07	5.63602e+06	6.01003e-14	CCL2, CTGF
01100111	heart fibrosis & hepatic fibrosis & pancreas fibrosis & renal fibrosis & skin fibrosis	5	2	2.76535e-07	7.23234e+06	3.64347e-14	CCL2, CTGF
01101011	heart fibrosis & hepatic fibrosis & lung fibrosis & renal fibrosis & skin fibrosis	5	3	1.18975e-06	2.52155e+06	2.56363e-19	AKT1, CCL2, CTGF
01101101	heart fibrosis & hepatic fibrosis & lung fibrosis & pancreas fibrosis & skin fibrosis	5	2	3.19744e-07	6.255e+06	4.87515e-14	CCL2, CTGF
01101110	heart fibrosis & hepatic fibrosis & lung fibrosis & pancreas fibrosis & renal fibrosis	5	2	4.09273e-07	4.88672e+06	8.00154e-14	CCL2, CTGF
01110011	heart fibrosis & hepatic fibrosis & intestinal fibrosis & renal fibrosis & skin fibrosis	5	2	9.64659e-07	2.07327e+06	4.50895e-13	CCL2, CTGF
01110101	heart fibrosis & hepatic fibrosis & intestinal fibrosis & pancreas fibrosis & skin fibrosis	5	2	2.59252e-07	7.7145e+06	3.20093e-14	CCL2, CTGF
01110110	heart fibrosis & hepatic fibrosis & intestinal fibrosis & pancreas fibrosis & renal fibrosis	5	2	3.31843e-07	6.02695e+06	5.25365e-14	CCL2, CTGF
01111001	heart fibrosis & hepatic fibrosis & intestinal fibrosis & lung fibrosis & skin fibrosis	5	4	1.11539e-06	3.5862e+06	5.36425e-26	CCL2, CTGF, SMAD3, STAT3
01111010	heart fibrosis & hepatic fibrosis & intestinal fibrosis & lung fibrosis & renal fibrosis	5	2	1.42769e-06	1.40086e+06	9.90223e-13	CCL2, CTGF
01111100	heart fibrosis & hepatic fibrosis & intestinal fibrosis & lung fibrosis & pancreas fibrosis	5	2	3.83693e-07	5.2125e+06	7.02965e-14	CCL2, CTGF
10001111	eye fibrosis & lung fibrosis & pancreas fibrosis & renal fibrosis & skin fibrosis	5	1	5.57148e-08	1.79485e+07	5.57147e-08	CTGF
10010111	eye fibrosis & intestinal fibrosis & pancreas fibrosis & renal fibrosis & skin fibrosis	5	1	4.51742e-08	2.21365e+07	4.51741e-08	CTGF
10011011	eye fibrosis & intestinal fibrosis & lung fibrosis & renal fibrosis & skin fibrosis	5	2	1.94354e-07	1.02905e+07	1.79267e-14	CTGF, TGFB1
10011101	eye fibrosis & intestinal fibrosis & lung fibrosis & pancreas fibrosis & skin fibrosis	5	1	5.22326e-08	1.91451e+07	5.22325e-08	CTGF
10011110	eye fibrosis & intestinal fibrosis & lung fibrosis & pancreas fibrosis & renal fibrosis	5	1	6.68578e-08	1.49571e+07	6.68577e-08	CTGF
10100111	eye fibrosis & hepatic fibrosis & pancreas fibrosis & renal fibrosis & skin fibrosis	5	1	5.21009e-08	1.91935e+07	5.21008e-08	CTGF
10101011	eye fibrosis & hepatic fibrosis & lung fibrosis & renal fibrosis & skin fibrosis	5	1	2.24155e-07	4.4612e+06	2.24155e-07	CTGF
10101101	eye fibrosis & hepatic fibrosis & lung fibrosis & pancreas fibrosis & skin fibrosis	5	1	6.02417e-08	1.65998e+07	6.02415e-08	CTGF
10101110	eye fibrosis & hepatic fibrosis & lung fibrosis & pancreas fibrosis & renal fibrosis	5	1	7.71093e-08	1.29686e+07	7.71092e-08	CTGF
10110011	eye fibrosis & hepatic fibrosis & intestinal fibrosis & renal fibrosis & skin fibrosis	5	2	1.81747e-07	1.10043e+07	1.56706e-14	CTGF, PPARG
10110101	eye fibrosis & hepatic fibrosis & intestinal fibrosis & pancreas fibrosis & skin fibrosis	5	1	4.88446e-08	2.04731e+07	4.88445e-08	CTGF
10110110	eye fibrosis & hepatic fibrosis & intestinal fibrosis & pancreas fibrosis & renal fibrosis	5	1	6.25211e-08	1.59946e+07	6.2521e-08	CTGF
10111001	eye fibrosis & hepatic fibrosis & intestinal fibrosis & lung fibrosis & skin fibrosis	5	2	2.10145e-07	9.51722e+06	2.09681e-14	CTGF, SMAD3
10111010	eye fibrosis & hepatic fibrosis & intestinal fibrosis & lung fibrosis & renal fibrosis	5	1	2.68986e-07	3.71767e+06	2.68986e-07	CTGF
10111100	eye fibrosis & hepatic fibrosis & intestinal fibrosis & lung fibrosis & pancreas fibrosis	5	1	7.229e-08	1.38332e+07	7.22899e-08	CTGF
11000111	eye fibrosis & heart fibrosis & pancreas fibrosis & renal fibrosis & skin fibrosis	5	1	6.23404e-08	1.6041e+07	6.23403e-08	CTGF
11001011	eye fibrosis & heart fibrosis & lung fibrosis & renal fibrosis & skin fibrosis	5	2	2.68209e-07	7.45688e+06	3.42028e-14	CTGF, TGFB1
11001101	eye fibrosis & heart fibrosis & lung fibrosis & pancreas fibrosis & skin fibrosis	5	1	7.20811e-08	1.38733e+07	7.20809e-08	CTGF
11001110	eye fibrosis & heart fibrosis & lung fibrosis & pancreas fibrosis & renal fibrosis	5	1	9.22638e-08	1.08385e+07	9.22636e-08	CTGF
11010011	eye fibrosis & heart fibrosis & intestinal fibrosis & renal fibrosis & skin fibrosis	5	2	2.17466e-07	9.19682e+06	2.24569e-14	CTGF, TGFB1
11010101	eye fibrosis & heart fibrosis & intestinal fibrosis & pancreas fibrosis & skin fibrosis	5	1	5.84441e-08	1.71104e+07	5.8444e-08	CTGF
11010110	eye fibrosis & heart fibrosis & intestinal fibrosis & pancreas fibrosis & renal fibrosis	5	1	7.48084e-08	1.33675e+07	7.48083e-08	CTGF
11011001	eye fibrosis & heart fibrosis & intestinal fibrosis & lung fibrosis & skin fibrosis	5	3	2.51446e-07	1.1931e+07	2.27353e-21	CTGF, SMAD3, TGFB1
11011010	eye fibrosis & heart fibrosis & intestinal fibrosis & lung fibrosis & renal fibrosis	5	2	3.2185e-07	6.21407e+06	4.93182e-14	CTGF, TGFB1
11011100	eye fibrosis & heart fibrosis & intestinal fibrosis & lung fibrosis & pancreas fibrosis	5	1	8.64973e-08	1.15611e+07	8.64972e-08	CTGF
11100011	eye fibrosis & heart fibrosis & hepatic fibrosis & renal fibrosis & skin fibrosis	5	1	2.50811e-07	3.98706e+06	2.50811e-07	CTGF
11100101	eye fibrosis & heart fibrosis & hepatic fibrosis & pancreas fibrosis & skin fibrosis	5	1	6.74055e-08	1.48356e+07	6.74054e-08	CTGF
11100110	eye fibrosis & heart fibrosis & hepatic fibrosis & pancreas fibrosis & renal fibrosis	5	1	8.62791e-08	1.15903e+07	8.6279e-08	CTGF
11101001	eye fibrosis & heart fibrosis & hepatic fibrosis & lung fibrosis & skin fibrosis	5	2	2.90001e-07	6.89654e+06	4.00054e-14	CTGF, SMAD3
11101010	eye fibrosis & heart fibrosis & hepatic fibrosis & lung fibrosis & renal fibrosis	5	1	3.71201e-07	2.69396e+06	3.71201e-07	CTGF
11101100	eye fibrosis & heart fibrosis & hepatic fibrosis & lung fibrosis & pancreas fibrosis	5	1	9.97602e-08	1.0024e+07	9.97601e-08	CTGF
11110001	eye fibrosis & heart fibrosis & hepatic fibrosis & intestinal fibrosis & skin fibrosis	5	2	2.35136e-07	8.50573e+06	2.62668e-14	CTGF, SMAD3
11110010	eye fibrosis & heart fibrosis & hepatic fibrosis & intestinal fibrosis & renal fibrosis	5	1	3.00974e-07	3.32255e+06	3.00974e-07	CTGF
11110100	eye fibrosis & heart fibrosis & hepatic fibrosis & intestinal fibrosis & pancreas fibrosis	5	1	8.08866e-08	1.2363e+07	8.08865e-08	CTGF
11111000	eye fibrosis & heart fibrosis & hepatic fibrosis & intestinal fibrosis & lung fibrosis	5	2	3.48001e-07	5.74712e+06	5.76852e-14	CTGF, SMAD3
00111111	hepatic fibrosis & intestinal fibrosis & lung fibrosis & pancreas fibrosis & renal fibrosis & skin fibrosis	6	2	2.02933e-09	9.85547e+08	1.94799e-18	CCL2, CTGF
01011111	heart fibrosis & intestinal fibrosis & lung fibrosis & pancreas fibrosis & renal fibrosis & skin fibrosis	6	2	2.42816e-09	8.2367e+08	2.79158e-18	CCL2, CTGF
01101111	heart fibrosis & hepatic fibrosis & lung fibrosis & pancreas fibrosis & renal fibrosis & skin fibrosis	6	2	2.80047e-09	7.14165e+08	3.71661e-18	CCL2, CTGF
01110111	heart fibrosis & hepatic fibrosis & intestinal fibrosis & pancreas fibrosis & renal fibrosis & skin fibrosis	6	2	2.27065e-09	8.80803e+08	2.44025e-18	CCL2, CTGF
01111011	heart fibrosis & hepatic fibrosis & intestinal fibrosis & lung fibrosis & renal fibrosis & skin fibrosis	6	2	9.7691e-09	2.04727e+08	4.59946e-17	CCL2, CTGF
01111101	heart fibrosis & hepatic fibrosis & intestinal fibrosis & lung fibrosis & pancreas fibrosis & skin fibrosis	6	2	2.62544e-09	7.61776e+08	3.26518e-18	CCL2, CTGF
01111110	heart fibrosis & hepatic fibrosis & intestinal fibrosis & lung fibrosis & pancreas fibrosis & renal fibrosis	6	2	3.36057e-09	5.95137e+08	5.35911e-18	CCL2, CTGF
10011111	eye fibrosis & intestinal fibrosis & lung fibrosis & pancreas fibrosis & renal fibrosis & skin fibrosis	6	1	4.57479e-10	2.18589e+09	4.57373e-10	CTGF
10101111	eye fibrosis & hepatic fibrosis & lung fibrosis & pancreas fibrosis & renal fibrosis & skin fibrosis	6	1	5.27626e-10	1.89528e+09	5.2752e-10	CTGF
10110111	eye fibrosis & hepatic fibrosis & intestinal fibrosis & pancreas fibrosis & renal fibrosis & skin fibrosis	6	1	4.27805e-10	2.33752e+09	4.27699e-10	CTGF
10111011	eye fibrosis & hepatic fibrosis & intestinal fibrosis & lung fibrosis & renal fibrosis & skin fibrosis	6	1	1.84055e-09	5.43315e+08	1.8405e-09	CTGF
10111101	eye fibrosis & hepatic fibrosis & intestinal fibrosis & lung fibrosis & pancreas fibrosis & skin fibrosis	6	1	4.94649e-10	2.02164e+09	4.94543e-10	CTGF
10111110	eye fibrosis & hepatic fibrosis & intestinal fibrosis & lung fibrosis & pancreas fibrosis & renal fibrosis	6	1	6.33151e-10	1.5794e+09	6.33045e-10	CTGF
11001111	eye fibrosis & heart fibrosis & lung fibrosis & pancreas fibrosis & renal fibrosis & skin fibrosis	6	1	6.31321e-10	1.58398e+09	6.31215e-10	CTGF
11010111	eye fibrosis & heart fibrosis & intestinal fibrosis & pancreas fibrosis & renal fibrosis & skin fibrosis	6	1	5.11882e-10	1.95358e+09	5.11776e-10	CTGF
11011011	eye fibrosis & heart fibrosis & intestinal fibrosis & lung fibrosis & renal fibrosis & skin fibrosis	6	2	2.20228e-09	9.08149e+08	2.29076e-18	CTGF, TGFB1
11011101	eye fibrosis & heart fibrosis & intestinal fibrosis & lung fibrosis & pancreas fibrosis & skin fibrosis	6	1	5.91863e-10	1.68958e+09	5.91758e-10	CTGF
11011110	eye fibrosis & heart fibrosis & intestinal fibrosis & lung fibrosis & pancreas fibrosis & renal fibrosis	6	1	7.57585e-10	1.31998e+09	7.57479e-10	CTGF
11100111	eye fibrosis & heart fibrosis & hepatic fibrosis & pancreas fibrosis & renal fibrosis & skin fibrosis	6	1	5.9037e-10	1.69385e+09	5.90265e-10	CTGF
11101011	eye fibrosis & heart fibrosis & hepatic fibrosis & lung fibrosis & renal fibrosis & skin fibrosis	6	1	2.53997e-09	3.93706e+08	2.53991e-09	CTGF
11101101	eye fibrosis & heart fibrosis & hepatic fibrosis & lung fibrosis & pancreas fibrosis & skin fibrosis	6	1	6.82616e-10	1.46495e+09	6.8251e-10	CTGF
11101110	eye fibrosis & heart fibrosis & hepatic fibrosis & lung fibrosis & pancreas fibrosis & renal fibrosis	6	1	8.73748e-10	1.14449e+09	8.73642e-10	CTGF
11110011	eye fibrosis & heart fibrosis & hepatic fibrosis & intestinal fibrosis & renal fibrosis & skin fibrosis	6	1	2.05943e-09	4.85571e+08	2.05937e-09	CTGF
11110101	eye fibrosis & heart fibrosis & hepatic fibrosis & intestinal fibrosis & pancreas fibrosis & skin fibrosis	6	1	5.53472e-10	1.80678e+09	5.53367e-10	CTGF
11110110	eye fibrosis & heart fibrosis & hepatic fibrosis & intestinal fibrosis & pancreas fibrosis & renal fibrosis	6	1	7.08444e-10	1.41154e+09	7.08339e-10	CTGF
11111001	eye fibrosis & heart fibrosis & hepatic fibrosis & intestinal fibrosis & lung fibrosis & skin fibrosis	6	2	2.38122e-09	8.39907e+08	2.6794e-18	CTGF, SMAD3
11111010	eye fibrosis & heart fibrosis & hepatic fibrosis & intestinal fibrosis & lung fibrosis & renal fibrosis	6	1	3.04796e-09	3.28088e+08	3.04802e-09	CTGF
11111100	eye fibrosis & heart fibrosis & hepatic fibrosis & intestinal fibrosis & lung fibrosis & pancreas fibrosis	6	1	8.19139e-10	1.22079e+09	8.19033e-10	CTGF
01111111	heart fibrosis & hepatic fibrosis & intestinal fibrosis & lung fibrosis & pancreas fibrosis & renal fibrosis & skin fibrosis	7	2	2.29949e-11	8.69757e+10	2.48924e-22	CCL2, CTGF
10111111	eye fibrosis & hepatic fibrosis & intestinal fibrosis & lung fibrosis & pancreas fibrosis & renal fibrosis & skin fibrosis	7	1	4.33238e-12	2.3082e+11	4.22684e-12	CTGF
11011111	eye fibrosis & heart fibrosis & intestinal fibrosis & lung fibrosis & pancreas fibrosis & renal fibrosis & skin fibrosis	7	1	5.18383e-12	1.92908e+11	5.07827e-12	CTGF
11101111	eye fibrosis & heart fibrosis & hepatic fibrosis & lung fibrosis & pancreas fibrosis & renal fibrosis & skin fibrosis	7	1	5.97868e-12	1.67261e+11	5.87308e-12	CTGF
11110111	eye fibrosis & heart fibrosis & hepatic fibrosis & intestinal fibrosis & pancreas fibrosis & renal fibrosis & skin fibrosis	7	1	4.84758e-12	2.06289e+11	4.74198e-12	CTGF
11111011	eye fibrosis & heart fibrosis & hepatic fibrosis & intestinal fibrosis & lung fibrosis & renal fibrosis & skin fibrosis	7	1	2.08559e-11	4.79482e+10	2.07981e-11	CTGF
11111101	eye fibrosis & heart fibrosis & hepatic fibrosis & intestinal fibrosis & lung fibrosis & pancreas fibrosis & skin fibrosis	7	1	5.60501e-12	1.78412e+11	5.49949e-12	CTGF
11111110	eye fibrosis & heart fibrosis & hepatic fibrosis & intestinal fibrosis & lung fibrosis & pancreas fibrosis & renal fibrosis	7	1	7.17441e-12	1.39384e+11	7.06879e-12	CTGF
11111111	eye fibrosis & heart fibrosis & hepatic fibrosis & intestinal fibrosis & lung fibrosis & pancreas fibrosis & renal fibrosis & skin fibrosis	8	1	4.90914e-14	2.03702e+13	0	CTGF
