# Supplementary material for: Identification of Common Genes and Pathways in Eight Fibrosis Diseases
Source: Front Genet. 2021 Jan 15;11:627396. doi: 10.3389/fgene.2020.627396 (PMC7844395; doi:10.3389/fgene.2020.627396)
Supplement: Supplementary Table 3 — The key KEGG and GO features of the eight fibrotic diseases. [file Table_3.XLSX]

## Sheet: 1_eye fibrosis
position	attribute	RI
1	GO:0033693_neurofilament bundle assembly	0.0882296
2	GO:1904530_negative regulation of actin filament binding	0.0838317
3	GO:0031113_regulation of microtubule polymerization	0.0832755
4	GO:1904617_negative regulation of actin binding	0.0821761
5	GO:0031111_negative regulation of microtubule polymerization or depolymerization	0.0788089
6	GO:0099160_postsynaptic intermediate filament cytoskeleton	0.0723035
7	GO:1905590_fibronectin fibril organization	0.071406
8	GO:1902513_regulation of organelle transport along microtubule	0.0665563
9	GO:0060052_neurofilament cytoskeleton organization	0.0634031
10	GO:0031110_regulation of microtubule polymerization or depolymerization	0.0632122
11	GO:0046785_microtubule polymerization	0.0625794
12	GO:0031115_negative regulation of microtubule polymerization	0.0607167
13	GO:0098957_anterograde axonal transport of mitochondrion	0.0577752
14	GO:0061881_positive regulation of anterograde axonal transport of mitochondrion	0.0576917
15	GO:0099513_polymeric cytoskeletal fiber	0.0552017
16	GO:0005883_neurofilament	0.0528982
17	GO:0061880_regulation of anterograde axonal transport of mitochondrion	0.0527837
18	GO:0051012_microtubule sliding	0.0498815
19	GO:0048936_peripheral nervous system neuron axonogenesis	0.0498472
20	GO:0018057_peptidyl-lysine oxidation	0.0494058
21	GO:1990752_microtubule end	0.0486641
22	GO:0014734_skeletal muscle hypertrophy	0.0459736
23	GO:0000235_astral microtubule	0.0459057
24	GO:0005818_aster	0.0457001
25	GO:0099185_postsynaptic intermediate filament cytoskeleton organization	0.0417395
26	GO:0099184_structural constituent of postsynaptic intermediate filament cytoskeleton	0.0414048
27	GO:0007181_transforming growth factor beta receptor complex assembly	0.0394284
28	GO:0005307_choline:sodium symporter activity	0.0378102
29	GO:0099641_anterograde axonal protein transport	0.0370314
30	GO:0097418_neurofibrillary tangle	0.036482
31	GO:1903031_regulation of microtubule plus-end binding	0.0357763
32	GO:0099080_supramolecular complex	0.0335222
33	GO:0021639_trochlear nerve morphogenesis	0.0330626
34	GO:0099512_supramolecular fiber	0.0322434
35	GO:1903033_positive regulation of microtubule plus-end binding	0.0321624
36	GO:0021703_locus ceruleus development	0.0319277
37	GO:0046379_extracellular polysaccharide metabolic process	0.0313863

## Sheet: 2_heart fibrosis
position	attribute	RI
1	GO:0032971_regulation of muscle filament sliding	0.0537044
2	GO:0070296_sarcoplasmic reticulum calcium ion transport	0.0522694
3	GO:1990584_cardiac Troponin complex	0.0510871
4	GO:0035995_detection of muscle stretch	0.0475174
5	GO:1903514_release of sequestered calcium ion into cytosol by endoplasmic reticulum	0.0419107
6	GO:0030172_troponin C binding	0.040998
7	GO:1903115_regulation of actin filament-based movement	0.0396299
8	GO:0035994_response to muscle stretch	0.0366896
9	GO:0071688_striated muscle myosin thick filament assembly	0.0364003
10	GO:0014808_release of sequestered calcium ion into cytosol by sarcoplasmic reticulum	0.0359515
11	GO:0003012_muscle system process	0.0352242
12	GO:0010460_positive regulation of heart rate	0.0342724
13	GO:0090257_regulation of muscle system process	0.033957
14	GO:0006941_striated muscle contraction	0.0338917
15	GO:0010880_regulation of release of sequestered calcium ion into cytosol by sarcoplasmic reticulum	0.0335718
16	GO:0042805_actinin binding	0.0327568
17	GO:0031034_myosin filament assembly	0.0320419
18	hsa04261_Adrenergic signaling in cardiomyocytes	0.0318577
19	GO:0030241_skeletal muscle myosin thick filament assembly	0.0317059
20	GO:1990183_lymphatic vascular process in circulatory system	0.0313909
21	GO:0010882_regulation of cardiac muscle contraction by calcium ion signaling	0.0306771
22	GO:1903814_regulation of collecting lymphatic vessel constriction	0.0302583
23	GO:1990186_regulation of lymphatic vessel size	0.0301974
24	GO:0098909_regulation of cardiac muscle cell action potential involved in regulation of contraction	0.0299239
25	GO:0002026_regulation of the force of heart contraction	0.029888
26	GO:1903815_negative regulation of collecting lymphatic vessel constriction	0.0297379
27	GO:0030239_myofibril assembly	0.0297253
28	GO:0055117_regulation of cardiac muscle contraction	0.029692
29	GO:0006942_regulation of striated muscle contraction	0.0295036
30	GO:0014804_terminal cisterna lumen	0.029315
31	GO:0060048_cardiac muscle contraction	0.0293112
32	GO:0033017_sarcoplasmic reticulum membrane	0.0292406
33	GO:0045214_sarcomere organization	0.0291225
34	GO:0055013_cardiac muscle cell development	0.0286777
35	GO:0003015_heart process	0.0286138
36	GO:1990192_collecting lymphatic vessel constriction	0.028475
37	GO:0055002_striated muscle cell development	0.028453
38	GO:0060372_regulation of atrial cardiac muscle cell membrane repolarization	0.0280788
39	GO:0031433_telethonin binding	0.0280481
40	GO:0006936_muscle contraction	0.0278947
41	GO:0048769_sarcomerogenesis	0.0276911
42	GO:0030048_actin filament-based movement	0.0273485
43	GO:0060047_heart contraction	0.0266628
44	GO:0008016_regulation of heart contraction	0.0265923
45	GO:1903764_regulation of potassium ion export across plasma membrane	0.0263647
46	GO:0098735_positive regulation of the force of heart contraction	0.0262591
47	GO:0045823_positive regulation of heart contraction	0.0259146
48	GO:0044057_regulation of system process	0.0256731
49	GO:0006937_regulation of muscle contraction	0.0256483
50	GO:0098907_regulation of SA node cell action potential	0.0256108
51	GO:0086004_regulation of cardiac muscle cell contraction	0.0255819
52	GO:0086026_atrial cardiac muscle cell to AV node cell signaling	0.0255708
53	GO:0055003_cardiac myofibril assembly	0.0255583
54	GO:1901846_positive regulation of cell communication by electrical coupling involved in cardiac conduction	0.0246953
55	GO:0014724_regulation of twitch skeletal muscle contraction	0.0241952
56	GO:0051373_FATZ binding	0.0240569
57	GO:0097512_cardiac myofibril	0.0240486
58	GO:0001980_regulation of systemic arterial blood pressure by ischemic conditions	0.0239659
59	GO:0031013_troponin I binding	0.0236724
60	GO:0086014_atrial cardiac muscle cell action potential	0.0236402
61	GO:0086029_Purkinje myocyte to ventricular cardiac muscle cell signaling	0.0235753
62	GO:0086077_gap junction channel activity involved in AV node cell-bundle of His cell electrical coupling	0.0233982
63	GO:0046068_cGMP metabolic process	0.023273
64	GO:0032972_regulation of muscle filament sliding speed	0.0230197
65	GO:0010133_proline catabolic process to glutamate	0.0229823
66	GO:0086068_Purkinje myocyte to ventricular cardiac muscle cell communication	0.0225355
67	GO:0086066_atrial cardiac muscle cell to AV node cell communication	0.0224857
68	GO:0014705_C zone	0.0224482
69	GO:0005219_ryanodine-sensitive calcium-release channel activity	0.0221565
70	GO:0060314_regulation of ryanodine-sensitive calcium-release channel activity	0.0218728
71	GO:0001996_positive regulation of heart rate by epinephrine-norepinephrine	0.0218348
72	GO:0051393_alpha-actinin binding	0.0216261
73	GO:0071435_potassium ion export	0.0215893
74	GO:0086021_SA node cell to atrial cardiac muscle cell communication by electrical coupling	0.021527
75	GO:0097623_potassium ion export across plasma membrane	0.0214841
76	GO:0070080_titin Z domain binding	0.0213294
77	GO:1902302_regulation of potassium ion export	0.0212489
78	GO:0055006_cardiac cell development	0.0212117
79	GO:0048739_cardiac muscle fiber development	0.0210052
80	GO:0086020_gap junction channel activity involved in SA node cell-atrial cardiac muscle cell electrical coupling	0.0209876
81	GO:0010881_regulation of cardiac muscle contraction by regulation of the release of sequestered calcium ion	0.020945
82	GO:0031014_troponin T binding	0.020864
83	GO:0086053_AV node cell to bundle of His cell communication by electrical coupling	0.0207553
84	GO:0055001_muscle cell development	0.0206772
85	GO:1901019_regulation of calcium ion transmembrane transporter activity	0.0206612
86	hsa04260_Cardiac muscle contraction	0.0206188
87	GO:0070252_actin-mediated cell contraction	0.0206137
88	GO:0002027_regulation of heart rate	0.02051
89	GO:0016528_sarcoplasm	0.020319
90	GO:1903522_regulation of blood circulation	0.0201633
91	GO:1901021_positive regulation of calcium ion transmembrane transporter activity	0.020114
92	GO:0014898_cardiac muscle hypertrophy in response to stress	0.0196744
93	GO:0051146_striated muscle cell differentiation	0.0196141
94	GO:0031033_myosin filament organization	0.0194762
95	GO:0086064_cell communication by electrical coupling involved in cardiac conduction	0.0194732
96	hsa04022_cGMP-PKG signaling pathway	0.0193911
97	GO:0008794_arsenate reductase (glutaredoxin) activity	0.0192848
98	GO:0098912_membrane depolarization during atrial cardiac muscle cell action potential	0.0192082
99	GO:0014888_striated muscle adaptation	0.019188
100	GO:0008607_phosphorylase kinase regulator activity	0.0191343
101	GO:0007512_adult heart development	0.0191042
102	GO:0005861_troponin complex	0.0187459
103	GO:0014819_regulation of skeletal muscle contraction	0.0187349
104	GO:0030049_muscle filament sliding	0.0185725
105	GO:0086065_cell communication involved in cardiac conduction	0.0185253
106	GO:0003013_circulatory system process	0.0184126
107	GO:0043924_suramin binding	0.0182509
108	GO:0014887_cardiac muscle adaptation	0.0182253
109	hsa05414_Dilated cardiomyopathy (DCM)	0.0180969
110	GO:0033292_T-tubule organization	0.0179138
111	GO:0004074_biliverdin reductase activity	0.0178936
112	GO:0030611_arsenate reductase activity	0.0176352
113	GO:0051371_muscle alpha-actinin binding	0.0174681
114	GO:1900826_negative regulation of membrane depolarization during cardiac muscle cell action potential	0.0173028
115	GO:0070407_oxidation-dependent protein catabolic process	0.0172968
116	GO:1905203_regulation of connective tissue replacement	0.0172651
117	GO:0006182_cGMP biosynthetic process	0.0171548
118	GO:0051562_negative regulation of mitochondrial calcium ion concentration	0.0171384
119	GO:0030314_junctional membrane complex	0.0171255
120	GO:0043292_contractile fiber	0.017095
121	GO:0003299_muscle hypertrophy in response to stress	0.0170713
122	GO:0010927_cellular component assembly involved in morphogenesis	0.0170356
123	GO:0086070_SA node cell to atrial cardiac muscle cell communication	0.0168766
124	GO:0043267_negative regulation of potassium ion transport	0.0168141
125	GO:1900825_regulation of membrane depolarization during cardiac muscle cell action potential	0.0167964
126	GO:0034199_activation of protein kinase A activity	0.0167022
127	GO:0086041_voltage-gated potassium channel activity involved in SA node cell action potential depolarization	0.0166243
128	GO:0060299_negative regulation of sarcomere organization	0.0165766
129	GO:0051394_regulation of nerve growth factor receptor activity	0.0165455
130	GO:0008015_blood circulation	0.016392
131	GO:0031032_actomyosin structure organization	0.0162496
132	GO:0016529_sarcoplasmic reticulum	0.0161915
133	GO:0038166_angiotensin-activated signaling pathway	0.0161584
134	GO:0099624_atrial cardiac muscle cell membrane repolarization	0.0160667
135	GO:0030240_skeletal muscle thin filament assembly	0.0159911
136	GO:0002074_extraocular skeletal muscle development	0.0159824
137	GO:0071415_cellular response to purine-containing compound	0.0159648
138	GO:0033275_actin-myosin filament sliding	0.0155225
139	GO:0003009_skeletal muscle contraction	0.0154105
140	hsa05410_Hypertrophic cardiomyopathy (HCM)	0.0153402
141	GO:0071377_cellular response to glucagon stimulus	0.0152718
142	GO:0030017_sarcomere	0.0152484
143	GO:0019934_cGMP-mediated signaling	0.0151633
144	GO:0086046_membrane depolarization during SA node cell action potential	0.0150866
145	GO:0071313_cellular response to caffeine	0.0150656
146	GO:0086045_membrane depolarization during AV node cell action potential	0.015
147	GO:0098901_regulation of cardiac muscle cell action potential	0.0149971
148	GO:0034236_protein kinase A catalytic subunit binding	0.0149683
149	GO:0014883_transition between fast and slow fiber	0.014899
150	GO:0043041_amino acid activation for nonribosomal peptide biosynthetic process	0.0148572
151	GO:0061337_cardiac conduction	0.0148449
152	GO:0004470_malic enzyme activity	0.0147582
153	GO:0051695_actin filament uncapping	0.0147504
154	GO:0003100_regulation of systemic arterial blood pressure by endothelin	0.0146899
155	GO:1902031_regulation of NADP metabolic process	0.0146777
156	GO:0098900_regulation of action potential	0.0146676
157	GO:1903169_regulation of calcium ion transmembrane transport	0.0146366
158	GO:0003300_cardiac muscle hypertrophy	0.0145987
159	GO:0003363_lamellipodium assembly involved in ameboidal cell migration	0.0145223
160	GO:0071881_adenylate cyclase-inhibiting adrenergic receptor signaling pathway	0.0144606
161	GO:1902282_voltage-gated potassium channel activity involved in ventricular cardiac muscle cell action potential repolarization	0.0144506
162	GO:0004471_malate dehydrogenase (decarboxylating) (NAD+) activity	0.014446
163	GO:0005250_A-type (transient outward) potassium channel activity	0.0144257
164	GO:0061577_calcium ion transmembrane transport via high voltage-gated calcium channel	0.014417
165	GO:0038009_regulation of signal transduction by receptor internalization	0.0144104
166	GO:0033762_response to glucagon	0.0143597
167	GO:0045661_regulation of myoblast differentiation	0.0143519
168	GO:0050879_multicellular organismal movement	0.014323
169	GO:0003008_system process	0.014302
170	GO:0014897_striated muscle hypertrophy	0.0142953
171	GO:0014866_skeletal myofibril assembly	0.014284
172	GO:0010644_cell communication by electrical coupling	0.0142315
173	GO:0043503_skeletal muscle fiber adaptation	0.0142157
174	GO:0086067_AV node cell to bundle of His cell communication	0.0141844
175	GO:0003091_renal water homeostasis	0.0141106
176	GO:0031449_regulation of slow-twitch skeletal muscle fiber contraction	0.0140605
177	GO:0060297_regulation of sarcomere organization	0.0140499

## Sheet: 3_hepatic fibrosis
position	attribute	RI
1	GO:0047747_cholate-CoA ligase activity	0.0343023
2	GO:0008508_bile acid:sodium symporter activity	0.0302679
3	GO:0051264_mono-olein transacylation activity	0.0286117
4	GO:0051265_diolein transacylation activity	0.0282072
5	GO:0036153_triglyceride acyl-chain remodeling	0.0275634
6	GO:0052815_medium-chain acyl-CoA hydrolase activity	0.0252974
7	GO:0008123_cholesterol 7-alpha-monooxygenase activity	0.0190419
8	GO:0016062_adaptation of rhodopsin mediated signaling	0.0189059
9	GO:2001186_negative regulation of CD8-positive, alpha-beta T cell activation	0.0186699
10	GO:0004833_tryptophan 2,3-dioxygenase activity	0.0185554
11	GO:0036367_light adaption	0.0183747
12	GO:0008396_oxysterol 7-alpha-hydroxylase activity	0.0178723
13	GO:0090122_cholesterol ester hydrolysis involved in cholesterol transport	0.0171467
14	GO:0002685_regulation of leukocyte migration	0.0159513
15	GO:0007468_regulation of rhodopsin gene expression	0.0149396
16	GO:0047963_glycine N-choloyltransferase activity	0.0141485
17	GO:0071674_mononuclear cell migration	0.0139617
18	hsa00120_Primary bile acid biosynthesis	0.0139236

## Sheet: 4_intestinal fibrosis
position	attribute	RI
1	GO:0032500_muramyl dipeptide binding	0.0512361
2	GO:0032498_detection of muramyl dipeptide	0.0509359
3	GO:0045076_regulation of interleukin-2 biosynthetic process	0.0438352
4	GO:0042094_interleukin-2 biosynthetic process	0.043782
5	GO:0038172_interleukin-33-mediated signaling pathway	0.0408916
6	GO:0032499_detection of peptidoglycan	0.0387657
7	GO:0061709_reticulophagy	0.03707
8	GO:0061507_cyclic-GMP-AMP binding	0.0366307
9	GO:0035438_cyclic-di-GMP binding	0.0361939
10	GO:1990701_integral component of endoplasmic reticulum-Golgi intermediate compartment (ERGIC) membrane	0.0357453
11	GO:1990673_intrinsic component of endoplasmic reticulum-Golgi intermediate compartment (ERGIC) membrane	0.0352778
12	GO:0071224_cellular response to peptidoglycan	0.0347231
13	GO:1902523_positive regulation of protein K63-linked ubiquitination	0.0318151
14	GO:0045085_negative regulation of interleukin-2 biosynthetic process	0.0317642
15	GO:0032494_response to peptidoglycan	0.0311202
16	GO:0042834_peptidoglycan binding	0.030459
17	GO:0042017_interleukin-22 binding	0.0291806
18	GO:0030380_interleukin-17E receptor binding	0.0284401
19	GO:0034137_positive regulation of toll-like receptor 2 signaling pathway	0.0282218
20	GO:0070431_nucleotide-binding oligomerization domain containing 2 signaling pathway	0.0281867
21	GO:0042018_interleukin-22 receptor activity	0.0281205
22	GO:0002534_cytokine production involved in inflammatory response	0.0280771
23	GO:0002114_interleukin-33 receptor activity	0.0270993
24	GO:0045078_positive regulation of interferon-gamma biosynthetic process	0.0269028
25	GO:1900017_positive regulation of cytokine production involved in inflammatory response	0.0268192
26	GO:0045345_positive regulation of MHC class I biosynthetic process	0.0265597
27	GO:0071225_cellular response to muramyl dipeptide	0.0252686
28	GO:0032736_positive regulation of interleukin-13 production	0.0246154
29	GO:0043514_interleukin-12 complex	0.0245507
30	GO:0045343_regulation of MHC class I biosynthetic process	0.0243092
31	GO:0034134_toll-like receptor 2 signaling pathway	0.0241428
32	GO:0032621_interleukin-18 production	0.0229825
33	GO:0050700_CARD domain binding	0.0229627
34	GO:0002230_positive regulation of defense response to virus by host	0.0227492
35	GO:0051135_positive regulation of NK T cell activation	0.0227305
36	GO:0019972_interleukin-12 binding	0.0223486
37	GO:1900015_regulation of cytokine production involved in inflammatory response	0.0220279
38	GO:0032689_negative regulation of interferon-gamma production	0.0219394
39	GO:0050691_regulation of defense response to virus by host	0.0218435
40	GO:0043382_positive regulation of memory T cell differentiation	0.0218168
41	GO:0042164_interleukin-12 alpha subunit binding	0.0216067
42	GO:0045341_MHC class I biosynthetic process	0.0208398
43	GO:0032661_regulation of interleukin-18 production	0.0206802
44	GO:0070743_interleukin-23 complex	0.0205741
45	GO:0032495_response to muramyl dipeptide	0.0205089
46	GO:0050688_regulation of defense response to virus	0.0201242
47	GO:0045519_interleukin-23 receptor binding	0.0200895
48	GO:2000328_regulation of T-helper 17 cell lineage commitment	0.0198349
49	GO:0032647_regulation of interferon-alpha production	0.0196212
50	GO:0032688_negative regulation of interferon-beta production	0.019365
51	GO:0097398_cellular response to interleukin-17	0.0192324
52	GO:2000319_regulation of T-helper 17 cell differentiation	0.0191784
53	GO:0032725_positive regulation of granulocyte macrophage colony-stimulating factor production	0.0191635
54	GO:0045408_regulation of interleukin-6 biosynthetic process	0.0190964
55	GO:0042007_interleukin-18 binding	0.0190379
56	GO:0045523_interleukin-27 receptor binding	0.0187881
57	GO:0042226_interleukin-6 biosynthetic process	0.0187586
58	GO:0045092_interleukin-18 receptor complex	0.0187471
59	GO:0004908_interleukin-1 receptor activity	0.0187233
60	GO:0045072_regulation of interferon-gamma biosynthetic process	0.0183371
61	GO:0097396_response to interleukin-17	0.018178
62	GO:0090713_immunological memory process	0.0180819
63	GO:0043379_memory T cell differentiation	0.0180194
64	GO:0042095_interferon-gamma biosynthetic process	0.0178591
65	GO:0061846_dendritic spine cytoplasm	0.0178322
66	GO:0061845_neuron projection branch point	0.0176283
67	GO:0002281_macrophage activation involved in immune response	0.0175118
68	GO:0050706_regulation of interleukin-1 beta secretion	0.017407
69	GO:0097400_interleukin-17-mediated signaling pathway	0.0173609
70	GO:0048305_immunoglobulin secretion	0.0173345
71	GO:0050718_positive regulation of interleukin-1 beta secretion	0.0171461
72	GO:0032755_positive regulation of interleukin-6 production	0.0171023
73	GO:0098543_detection of other organism	0.0170969
74	GO:0044278_cell wall disruption in other organism	0.0168144
75	GO:0034135_regulation of toll-like receptor 2 signaling pathway	0.0167667
76	GO:0032757_positive regulation of interleukin-8 production	0.0167421
77	GO:0099564_modification of synaptic structure, modulating synaptic transmission	0.0166782
78	GO:0050704_regulation of interleukin-1 secretion	0.0166377
79	GO:2000330_positive regulation of T-helper 17 cell lineage commitment	0.0166103
80	GO:0005151_interleukin-1, type II receptor binding	0.016586
81	GO:0032604_granulocyte macrophage colony-stimulating factor production	0.0165554
82	GO:0032607_interferon-alpha production	0.0164259
83	GO:0002711_positive regulation of T cell mediated immunity	0.0163977
84	GO:0090715_immunological memory formation process	0.0162998
85	GO:0051607_defense response to virus	0.0160409
86	GO:0032754_positive regulation of interleukin-5 production	0.0159789
87	GO:0002639_positive regulation of immunoglobulin production	0.0158697
88	GO:0002606_positive regulation of dendritic cell antigen processing and presentation	0.0157479
89	GO:0060330_regulation of response to interferon-gamma	0.0157235
90	GO:0044546_NLRP3 inflammasome complex assembly	0.0156491
91	GO:0032653_regulation of interleukin-10 production	0.015637
92	GO:0051142_positive regulation of NK T cell proliferation	0.0155969
93	GO:0016045_detection of bacterium	0.0155352
94	GO:0045751_negative regulation of Toll signaling pathway	0.0154292
95	GO:0071223_cellular response to lipoteichoic acid	0.0154093
96	GO:0060334_regulation of interferon-gamma-mediated signaling pathway	0.0153926
97	GO:0071802_negative regulation of podosome assembly	0.0152873
98	GO:2000318_positive regulation of T-helper 17 type immune response	0.0150781
99	GO:0002537_nitric oxide production involved in inflammatory response	0.0149191
100	GO:0032645_regulation of granulocyte macrophage colony-stimulating factor production	0.0149177
101	GO:0043373_CD4-positive, alpha-beta T cell lineage commitment	0.014885
102	GO:0043380_regulation of memory T cell differentiation	0.0148167
103	GO:0045186_zonula adherens assembly	0.0147906
104	GO:0032677_regulation of interleukin-8 production	0.0147494
105	GO:1903719_regulation of I-kappaB phosphorylation	0.0146938

## Sheet: 5_lung fibrosis
position	attribute	RI
1	GO:0070950_regulation of neutrophil mediated killing of bacterium	0.0313648
2	GO:0070951_regulation of neutrophil mediated killing of gram-negative bacterium	0.0299323
3	GO:0004957_prostaglandin E receptor activity	0.0262176
4	GO:0070960_positive regulation of neutrophil mediated cytotoxicity	0.0259134
5	GO:0070949_regulation of neutrophil mediated killing of symbiont cell	0.0239828
6	GO:0070961_positive regulation of neutrophil mediated killing of symbiont cell	0.023482
7	GO:0070962_positive regulation of neutrophil mediated killing of bacterium	0.0197187
8	GO:0050220_prostaglandin-E synthase activity	0.0180151
9	GO:1901846_positive regulation of cell communication by electrical coupling involved in cardiac conduction	0.0175646
10	GO:0070963_positive regulation of neutrophil mediated killing of gram-negative bacterium	0.0174688
11	GO:0090198_negative regulation of chemokine secretion	0.0172956
12	GO:0015132_prostaglandin transmembrane transporter activity	0.0167715
13	GO:1900135_positive regulation of renin secretion into blood stream	0.016723
14	GO:0071714_icosanoid transmembrane transporter activity	0.0166319
15	GO:0000732_strand displacement	0.0162266
16	GO:0030545_receptor regulator activity	0.016127
17	GO:1904535_positive regulation of telomeric loop disassembly	0.015965
18	GO:0009612_response to mechanical stimulus	0.0156347
19	GO:0090522_vesicle tethering involved in exocytosis	0.0154772
20	GO:0047322_[hydroxymethylglutaryl-CoA reductase (NADPH)] kinase activity	0.0149872
21	GO:0048018_receptor ligand activity	0.0149033
22	GO:0042599_lamellar body	0.0143013
23	GO:1905432_regulation of retrograde trans-synaptic signaling by neuropeptide	0.0141234
24	GO:1905414_negative regulation of dense core granule exocytosis	0.0139872
25	GO:0048174_negative regulation of short-term neuronal synaptic plasticity	0.0139803

## Sheet: 6_pancreas fibrosis
position	attribute	RI
1	GO:2000878_positive regulation of oligopeptide transport	0.0445056
2	GO:2000880_positive regulation of dipeptide transport	0.0436367
3	GO:2001150_positive regulation of dipeptide transmembrane transport	0.0435855
4	GO:2001148_regulation of dipeptide transmembrane transport	0.0428966
5	GO:0090088_regulation of oligopeptide transport	0.0393151
6	GO:0090089_regulation of dipeptide transport	0.0375643
7	GO:0043262_adenosine-diphosphatase activity	0.0332365

## Sheet: 7_renal fibrosis
position	attribute	RI
1	GO:0072015_glomerular visceral epithelial cell development	0.0265117
2	GO:0036057_slit diaphragm	0.0254092
3	GO:0005362_low-affinity glucose:sodium symporter activity	0.023551
4	GO:0072008_glomerular mesangial cell differentiation	0.0229017
5	GO:0036056_filtration diaphragm	0.0225908
6	GO:0072144_glomerular mesangial cell development	0.0225422
7	GO:1903598_positive regulation of gap junction assembly	0.0189906
8	GO:0072310_glomerular epithelial cell development	0.018827
9	GO:0071288_cellular response to mercury ion	0.018472
10	GO:0003223_ventricular compact myocardium morphogenesis	0.0176984
11	GO:0072046_establishment of planar polarity involved in nephron morphogenesis	0.017477
12	GO:0098886_modification of dendritic spine	0.0173398
13	GO:0072181_mesonephric duct formation	0.0173313
14	GO:1901890_positive regulation of cell junction assembly	0.016684
15	GO:0004566_beta-glucuronidase activity	0.0161592
16	GO:0099588_positive regulation of postsynaptic cytosolic calcium concentration	0.0159939
17	GO:0072007_mesangial cell differentiation	0.0156478
18	GO:0072143_mesangial cell development	0.0152863
19	GO:0072021_ascending thin limb development	0.0147587
20	GO:0090080_positive regulation of MAPKKK cascade by fibroblast growth factor receptor signaling pathway	0.0143127
21	GO:0072218_metanephric ascending thin limb development	0.0141807
22	GO:0072249_metanephric glomerular visceral epithelial cell development	0.0140934
23	GO:0033791_3alpha,7alpha,12alpha-trihydroxy-5beta-cholestanoyl-CoA 24-hydroxylase activity	0.0138803
24	GO:0072244_metanephric glomerular epithelium development	0.0136819
25	GO:0072177_mesonephric duct development	0.0136623

## Sheet: 8_skin fibrosis
position	attribute	RI
1	GO:0005600_collagen type XIII trimer	0.0186895
2	GO:0030936_transmembrane collagen trimer	0.0182458
3	GO:0030316_osteoclast differentiation	0.0152805
4	GO:0045765_regulation of angiogenesis	0.014925
5	GO:0000768_syncytium formation by plasma membrane fusion	0.013914
6	GO:0022610_biological adhesion	0.0135793
7	GO:0006949_syncytium formation	0.0133735
8	GO:0051141_negative regulation of NK T cell proliferation	0.0133479
9	GO:0007155_cell adhesion	0.0132683
10	GO:1901890_positive regulation of cell junction assembly	0.0131194
